# Supplementary material for: Maximizing efficiency in sunflower breeding through historical data optimization
Source: Plant Methods. 2024 Mar 16;20:42. doi: 10.1186/s13007-024-01151-0 (PMC10943787; doi:10.1186/s13007-024-01151-0)
Supplement: Supplementary file 1 — Additional file 1. Predictive ability of the gradient boosting machine model across all scenarios and repetitions for the training set (TRS) optimization methods tested using fixed values of the TRS size. The following columns are included: Method: TRS optimization method used; TRS_size: size of the TRS expressed as percentage of the candidate set size; Trait: phenotypic trait; Method_iter: iteration number for the optimization method; Model_iter: iteration number for the genomic selection model; Predictive_ability: correlation of predictions in test set and the empirical genotypic values; TS: year of the field trials used as test set; CS: years of the field trials used as candidate set (1 = one year prior to test set year, 2 = two years prior to test set year, etc.). [file 13007_2024_1151_MOESM1_ESM.csv]

Method	TRS_size	Trait	Method_iter	Model_iter	Predictive_ability	TS	CS
Avg_GRM_self	80	YLD	1	1	0.317928897538427	7	1
Avg_GRM_self	80	YLD	2	1	0.324452995108901	7	1
Avg_GRM_self	80	YLD	3	1	0.309534275701915	7	1
Avg_GRM_self	80	YLD	4	1	0.308447113006275	7	1
Avg_GRM_self	80	YLD	5	1	0.312878598182803	7	1
Avg_GRM_self	80	YLD	6	1	0.324642850257722	7	1
Avg_GRM_self	80	YLD	7	1	0.313187988219343	7	1
Avg_GRM_self	80	YLD	8	1	0.312123607472722	7	1
Avg_GRM_self	80	YLD	9	1	0.301785428276592	7	1
Avg_GRM_self	80	YLD	10	1	0.311813165672157	7	1
Avg_GRM_MinMax	80	YLD	1	1	0.302093525602827	7	1
Avg_GRM_MinMax	80	YLD	2	1	0.303904497372421	7	1
Avg_GRM_MinMax	80	YLD	3	1	0.319480890747225	7	1
Avg_GRM_MinMax	80	YLD	4	1	0.297235470248905	7	1
Avg_GRM_MinMax	80	YLD	5	1	0.326307875376652	7	1
Avg_GRM_MinMax	80	YLD	6	1	0.311664810951824	7	1
Avg_GRM_MinMax	80	YLD	7	1	0.314753112089876	7	1
Avg_GRM_MinMax	80	YLD	8	1	0.314932619697528	7	1
Avg_GRM_MinMax	80	YLD	9	1	0.314861244755055	7	1
Avg_GRM_MinMax	80	YLD	10	1	0.301151466707758	7	1
PCA_CDmean	80	YLD	1	1	0.321168734552478	7	1
PCA_CDmean	80	YLD	2	1	0.333527201516757	7	1
PCA_CDmean	80	YLD	3	1	0.322827346434389	7	1
PCA_CDmean	80	YLD	4	1	0.339310171643754	7	1
PCA_CDmean	80	YLD	5	1	0.330067257930863	7	1
PCA_CDmean	80	YLD	6	1	0.320317841595088	7	1
PCA_CDmean	80	YLD	7	1	0.313032256245576	7	1
PCA_CDmean	80	YLD	8	1	0.313120155606871	7	1
PCA_CDmean	80	YLD	9	1	0.304470076966781	7	1
PCA_CDmean	80	YLD	10	1	0.30537335657902	7	1
PLS_CDmean	80	YLD	1	1	0.331917624633351	7	1
PLS_CDmean	80	YLD	2	1	0.318219761973494	7	1
PLS_CDmean	80	YLD	3	1	0.31638999213383	7	1
PLS_CDmean	80	YLD	4	1	0.311451052115781	7	1
PLS_CDmean	80	YLD	5	1	0.309803766344397	7	1
PLS_CDmean	80	YLD	6	1	0.300672875652168	7	1
PLS_CDmean	80	YLD	7	1	0.301272515900311	7	1
PLS_CDmean	80	YLD	8	1	0.319693688345936	7	1
PLS_CDmean	80	YLD	9	1	0.307424962183756	7	1
PLS_CDmean	80	YLD	10	1	0.317697430777369	7	1
Random	80	YLD	1	1	0.32368288764978	7	1
Random	80	YLD	2	1	0.316871960383151	7	1
Random	80	YLD	3	1	0.33804277399388	7	1
Random	80	YLD	4	1	0.320057265349348	7	1
Random	80	YLD	5	1	0.307891323827515	7	1
Random	80	YLD	6	1	0.319751107104056	7	1
Random	80	YLD	7	1	0.327030704403172	7	1
Random	80	YLD	8	1	0.300751874441309	7	1
Random	80	YLD	9	1	0.31481456153402	7	1
Random	80	YLD	10	1	0.314005726478094	7	1
Avg_GRM_self	60	YLD	1	1	0.291163238816607	7	1
Avg_GRM_self	60	YLD	2	1	0.298702134088662	7	1
Avg_GRM_self	60	YLD	3	1	0.31082075871629	7	1
Avg_GRM_self	60	YLD	4	1	0.315570850362596	7	1
Avg_GRM_self	60	YLD	5	1	0.30238995518262	7	1
Avg_GRM_self	60	YLD	6	1	0.304756458744512	7	1
Avg_GRM_self	60	YLD	7	1	0.303381867692763	7	1
Avg_GRM_self	60	YLD	8	1	0.27224815367651	7	1
Avg_GRM_self	60	YLD	9	1	0.323111070439023	7	1
Avg_GRM_self	60	YLD	10	1	0.31160294480163	7	1
Avg_GRM_MinMax	60	YLD	1	1	0.317961807784121	7	1
Avg_GRM_MinMax	60	YLD	2	1	0.310625030331947	7	1
Avg_GRM_MinMax	60	YLD	3	1	0.301498994009613	7	1
Avg_GRM_MinMax	60	YLD	4	1	0.322952781692167	7	1
Avg_GRM_MinMax	60	YLD	5	1	0.307031795754386	7	1
Avg_GRM_MinMax	60	YLD	6	1	0.295578665871992	7	1
Avg_GRM_MinMax	60	YLD	7	1	0.282244012844862	7	1
Avg_GRM_MinMax	60	YLD	8	1	0.298205975748949	7	1
Avg_GRM_MinMax	60	YLD	9	1	0.316089014606181	7	1
Avg_GRM_MinMax	60	YLD	10	1	0.28618957657713	7	1
PCA_CDmean	60	YLD	1	1	0.320361160472816	7	1
PCA_CDmean	60	YLD	2	1	0.317493372603809	7	1
PCA_CDmean	60	YLD	3	1	0.305781198732441	7	1
PCA_CDmean	60	YLD	4	1	0.319375199574054	7	1
PCA_CDmean	60	YLD	5	1	0.317381350761201	7	1
PCA_CDmean	60	YLD	6	1	0.323124133601899	7	1
PCA_CDmean	60	YLD	7	1	0.28913950711406	7	1
PCA_CDmean	60	YLD	8	1	0.314661038430124	7	1
PCA_CDmean	60	YLD	9	1	0.304387953721528	7	1
PCA_CDmean	60	YLD	10	1	0.327455915936194	7	1
PLS_CDmean	60	YLD	1	1	0.263611026650734	7	1
PLS_CDmean	60	YLD	2	1	0.284891995772772	7	1
PLS_CDmean	60	YLD	3	1	0.293084752676716	7	1
PLS_CDmean	60	YLD	4	1	0.308949738613276	7	1
PLS_CDmean	60	YLD	5	1	0.33927628143751	7	1
PLS_CDmean	60	YLD	6	1	0.329593172554525	7	1
PLS_CDmean	60	YLD	7	1	0.292635479846305	7	1
PLS_CDmean	60	YLD	8	1	0.324673213510935	7	1
PLS_CDmean	60	YLD	9	1	0.32975505111776	7	1
PLS_CDmean	60	YLD	10	1	0.310270729795375	7	1
Random	60	YLD	1	1	0.321312258039396	7	1
Random	60	YLD	2	1	0.314540057661397	7	1
Random	60	YLD	3	1	0.317980611187637	7	1
Random	60	YLD	4	1	0.310087547609666	7	1
Random	60	YLD	5	1	0.305344157338205	7	1
Random	60	YLD	6	1	0.323972958624395	7	1
Random	60	YLD	7	1	0.31140901939603	7	1
Random	60	YLD	8	1	0.296709979764157	7	1
Random	60	YLD	9	1	0.290651636885468	7	1
Random	60	YLD	10	1	0.315320403018725	7	1
Avg_GRM_self	40	YLD	1	1	0.287561131003579	7	1
Avg_GRM_self	40	YLD	2	1	0.312084643647572	7	1
Avg_GRM_self	40	YLD	3	1	0.302374617765931	7	1
Avg_GRM_self	40	YLD	4	1	0.341942100828344	7	1
Avg_GRM_self	40	YLD	5	1	0.305500311369429	7	1
Avg_GRM_self	40	YLD	6	1	0.312591097311038	7	1
Avg_GRM_self	40	YLD	7	1	0.307410802471595	7	1
Avg_GRM_self	40	YLD	8	1	0.299125522778235	7	1
Avg_GRM_self	40	YLD	9	1	0.321774723485914	7	1
Avg_GRM_self	40	YLD	10	1	0.309789339549861	7	1
Avg_GRM_MinMax	40	YLD	1	1	0.292280576541013	7	1
Avg_GRM_MinMax	40	YLD	2	1	0.323881224989219	7	1
Avg_GRM_MinMax	40	YLD	3	1	0.2931498831961	7	1
Avg_GRM_MinMax	40	YLD	4	1	0.289009754670663	7	1
Avg_GRM_MinMax	40	YLD	5	1	0.30540866293149	7	1
Avg_GRM_MinMax	40	YLD	6	1	0.296766399060042	7	1
Avg_GRM_MinMax	40	YLD	7	1	0.306726913704185	7	1
Avg_GRM_MinMax	40	YLD	8	1	0.294880498606032	7	1
Avg_GRM_MinMax	40	YLD	9	1	0.277469066020354	7	1
Avg_GRM_MinMax	40	YLD	10	1	0.275132524114723	7	1
PCA_CDmean	40	YLD	1	1	0.338270176026197	7	1
PCA_CDmean	40	YLD	2	1	0.272017405470336	7	1
PCA_CDmean	40	YLD	3	1	0.256598287192998	7	1
PCA_CDmean	40	YLD	4	1	0.300581529952444	7	1
PCA_CDmean	40	YLD	5	1	0.298882993300579	7	1
PCA_CDmean	40	YLD	6	1	0.276792813834607	7	1
PCA_CDmean	40	YLD	7	1	0.274668738907177	7	1
PCA_CDmean	40	YLD	8	1	0.299851807893084	7	1
PCA_CDmean	40	YLD	9	1	0.291949555343236	7	1
PCA_CDmean	40	YLD	10	1	0.311054680037094	7	1
PLS_CDmean	40	YLD	1	1	0.247475085773637	7	1
PLS_CDmean	40	YLD	2	1	0.309502886768037	7	1
PLS_CDmean	40	YLD	3	1	0.263701372310128	7	1
PLS_CDmean	40	YLD	4	1	0.307489478763466	7	1
PLS_CDmean	40	YLD	5	1	0.309616985103583	7	1
PLS_CDmean	40	YLD	6	1	0.302891428659904	7	1
PLS_CDmean	40	YLD	7	1	0.29942114580067	7	1
PLS_CDmean	40	YLD	8	1	0.272616394233224	7	1
PLS_CDmean	40	YLD	9	1	0.2896486377824	7	1
PLS_CDmean	40	YLD	10	1	0.298686868484662	7	1
Random	40	YLD	1	1	0.262406151844111	7	1
Random	40	YLD	2	1	0.291927831860639	7	1
Random	40	YLD	3	1	0.28468228063164	7	1
Random	40	YLD	4	1	0.282488856874641	7	1
Random	40	YLD	5	1	0.261539344842859	7	1
Random	40	YLD	6	1	0.303985403097532	7	1
Random	40	YLD	7	1	0.295526650323562	7	1
Random	40	YLD	8	1	0.301526264676499	7	1
Random	40	YLD	9	1	0.299901130989027	7	1
Random	40	YLD	10	1	0.30653296146903	7	1
Avg_GRM_self	20	YLD	1	1	0.310027860169807	7	1
Avg_GRM_self	20	YLD	2	1	0.328730355711398	7	1
Avg_GRM_self	20	YLD	3	1	0.304063924447335	7	1
Avg_GRM_self	20	YLD	4	1	0.276899118048921	7	1
Avg_GRM_self	20	YLD	5	1	0.303256478104079	7	1
Avg_GRM_self	20	YLD	6	1	0.285666802963684	7	1
Avg_GRM_self	20	YLD	7	1	0.333859487829783	7	1
Avg_GRM_self	20	YLD	8	1	0.317293108379345	7	1
Avg_GRM_self	20	YLD	9	1	0.293976547779198	7	1
Avg_GRM_self	20	YLD	10	1	0.267524073793793	7	1
Avg_GRM_MinMax	20	YLD	1	1	0.282184186453636	7	1
Avg_GRM_MinMax	20	YLD	2	1	0.31059680629009	7	1
Avg_GRM_MinMax	20	YLD	3	1	0.303013105818285	7	1
Avg_GRM_MinMax	20	YLD	4	1	0.300327222924063	7	1
Avg_GRM_MinMax	20	YLD	5	1	0.285658051166093	7	1
Avg_GRM_MinMax	20	YLD	6	1	0.285820501849625	7	1
Avg_GRM_MinMax	20	YLD	7	1	0.31717681537808	7	1
Avg_GRM_MinMax	20	YLD	8	1	0.302172273071686	7	1
Avg_GRM_MinMax	20	YLD	9	1	0.276804537598734	7	1
Avg_GRM_MinMax	20	YLD	10	1	0.270602679374563	7	1
PCA_CDmean	20	YLD	1	1	0.253986432082318	7	1
PCA_CDmean	20	YLD	2	1	0.287264262940162	7	1
PCA_CDmean	20	YLD	3	1	0.245904071752317	7	1
PCA_CDmean	20	YLD	4	1	0.23388543544476	7	1
PCA_CDmean	20	YLD	5	1	0.265443764764956	7	1
PCA_CDmean	20	YLD	6	1	0.304112722968789	7	1
PCA_CDmean	20	YLD	7	1	0.303542781659204	7	1
PCA_CDmean	20	YLD	8	1	0.252297764183572	7	1
PCA_CDmean	20	YLD	9	1	0.26242711101488	7	1
PCA_CDmean	20	YLD	10	1	0.337050430070385	7	1
PLS_CDmean	20	YLD	1	1	0.26496937517336	7	1
PLS_CDmean	20	YLD	2	1	0.325453925151828	7	1
PLS_CDmean	20	YLD	3	1	0.24650745083977	7	1
PLS_CDmean	20	YLD	4	1	0.27034471285165	7	1
PLS_CDmean	20	YLD	5	1	0.274587310337825	7	1
PLS_CDmean	20	YLD	6	1	0.26477666958605	7	1
PLS_CDmean	20	YLD	7	1	0.278195818731082	7	1
PLS_CDmean	20	YLD	8	1	0.306384044790095	7	1
PLS_CDmean	20	YLD	9	1	0.280946990691695	7	1
PLS_CDmean	20	YLD	10	1	0.272926834242608	7	1
Random	20	YLD	1	1	0.295696569307674	7	1
Random	20	YLD	2	1	0.281386031585047	7	1
Random	20	YLD	3	1	0.25448361824214	7	1
Random	20	YLD	4	1	0.280629066101197	7	1
Random	20	YLD	5	1	0.247964770741003	7	1
Random	20	YLD	6	1	0.249834580477066	7	1
Random	20	YLD	7	1	0.292886112773	7	1
Random	20	YLD	8	1	0.28566923103875	7	1
Random	20	YLD	9	1	0.293828884137228	7	1
Random	20	YLD	10	1	0.321265685554047	7	1
Avg_GRM_self	80	GM	1	1	0.439942066718698	7	1
Avg_GRM_self	80	GM	2	1	0.430339105020748	7	1
Avg_GRM_self	80	GM	3	1	0.440439979171796	7	1
Avg_GRM_self	80	GM	4	1	0.410261123719377	7	1
Avg_GRM_self	80	GM	5	1	0.421253440926511	7	1
Avg_GRM_self	80	GM	6	1	0.428605878054535	7	1
Avg_GRM_self	80	GM	7	1	0.441381294754042	7	1
Avg_GRM_self	80	GM	8	1	0.429432992237613	7	1
Avg_GRM_self	80	GM	9	1	0.426335563798717	7	1
Avg_GRM_self	80	GM	10	1	0.435580634429901	7	1
Avg_GRM_MinMax	80	GM	1	1	0.416812657604145	7	1
Avg_GRM_MinMax	80	GM	2	1	0.41329011438314	7	1
Avg_GRM_MinMax	80	GM	3	1	0.436125054237595	7	1
Avg_GRM_MinMax	80	GM	4	1	0.395006894713557	7	1
Avg_GRM_MinMax	80	GM	5	1	0.436761050214332	7	1
Avg_GRM_MinMax	80	GM	6	1	0.420609621404322	7	1
Avg_GRM_MinMax	80	GM	7	1	0.42477551548408	7	1
Avg_GRM_MinMax	80	GM	8	1	0.431097215719618	7	1
Avg_GRM_MinMax	80	GM	9	1	0.426132299530822	7	1
Avg_GRM_MinMax	80	GM	10	1	0.433258874024441	7	1
PCA_CDmean	80	GM	1	1	0.447813839662654	7	1
PCA_CDmean	80	GM	2	1	0.427207590888869	7	1
PCA_CDmean	80	GM	3	1	0.413699008493601	7	1
PCA_CDmean	80	GM	4	1	0.404366698111387	7	1
PCA_CDmean	80	GM	5	1	0.449381026413904	7	1
PCA_CDmean	80	GM	6	1	0.447828097141453	7	1
PCA_CDmean	80	GM	7	1	0.414290137147705	7	1
PCA_CDmean	80	GM	8	1	0.429876640867293	7	1
PCA_CDmean	80	GM	9	1	0.41923391810433	7	1
PCA_CDmean	80	GM	10	1	0.416628366903204	7	1
PLS_CDmean	80	GM	1	1	0.418661627979173	7	1
PLS_CDmean	80	GM	2	1	0.42417451737468	7	1
PLS_CDmean	80	GM	3	1	0.419221897764154	7	1
PLS_CDmean	80	GM	4	1	0.420947730777452	7	1
PLS_CDmean	80	GM	5	1	0.402176280774774	7	1
PLS_CDmean	80	GM	6	1	0.4152556656764	7	1
PLS_CDmean	80	GM	7	1	0.417686191723351	7	1
PLS_CDmean	80	GM	8	1	0.424832874111432	7	1
PLS_CDmean	80	GM	9	1	0.440059765482974	7	1
PLS_CDmean	80	GM	10	1	0.433424541004048	7	1
Random	80	GM	1	1	0.452881340994946	7	1
Random	80	GM	2	1	0.425249224576782	7	1
Random	80	GM	3	1	0.44449919563835	7	1
Random	80	GM	4	1	0.42570671300594	7	1
Random	80	GM	5	1	0.435553156581086	7	1
Random	80	GM	6	1	0.44691787519821	7	1
Random	80	GM	7	1	0.453339321046922	7	1
Random	80	GM	8	1	0.42732269040185	7	1
Random	80	GM	9	1	0.44494718018492	7	1
Random	80	GM	10	1	0.427441713184171	7	1
Avg_GRM_self	60	GM	1	1	0.437905417825108	7	1
Avg_GRM_self	60	GM	2	1	0.425132700008838	7	1
Avg_GRM_self	60	GM	3	1	0.433598886323899	7	1
Avg_GRM_self	60	GM	4	1	0.430847529152819	7	1
Avg_GRM_self	60	GM	5	1	0.39644173456332	7	1
Avg_GRM_self	60	GM	6	1	0.416786209929003	7	1
Avg_GRM_self	60	GM	7	1	0.428840744561547	7	1
Avg_GRM_self	60	GM	8	1	0.44930223693329	7	1
Avg_GRM_self	60	GM	9	1	0.433146712339166	7	1
Avg_GRM_self	60	GM	10	1	0.414172195914487	7	1
Avg_GRM_MinMax	60	GM	1	1	0.403999013632533	7	1
Avg_GRM_MinMax	60	GM	2	1	0.419688661077251	7	1
Avg_GRM_MinMax	60	GM	3	1	0.401040001072177	7	1
Avg_GRM_MinMax	60	GM	4	1	0.4371189345089	7	1
Avg_GRM_MinMax	60	GM	5	1	0.448764394882964	7	1
Avg_GRM_MinMax	60	GM	6	1	0.422414303816086	7	1
Avg_GRM_MinMax	60	GM	7	1	0.433442185346011	7	1
Avg_GRM_MinMax	60	GM	8	1	0.382490813914432	7	1
Avg_GRM_MinMax	60	GM	9	1	0.452650874720698	7	1
Avg_GRM_MinMax	60	GM	10	1	0.421758901798877	7	1
PCA_CDmean	60	GM	1	1	0.441684666468915	7	1
PCA_CDmean	60	GM	2	1	0.440881058562336	7	1
PCA_CDmean	60	GM	3	1	0.431172485220607	7	1
PCA_CDmean	60	GM	4	1	0.463619735592024	7	1
PCA_CDmean	60	GM	5	1	0.435971761184026	7	1
PCA_CDmean	60	GM	6	1	0.454765172208236	7	1
PCA_CDmean	60	GM	7	1	0.398962439650667	7	1
PCA_CDmean	60	GM	8	1	0.400645787289072	7	1
PCA_CDmean	60	GM	9	1	0.414882611991181	7	1
PCA_CDmean	60	GM	10	1	0.422037251162276	7	1
PLS_CDmean	60	GM	1	1	0.431269337786727	7	1
PLS_CDmean	60	GM	2	1	0.450893842673337	7	1
PLS_CDmean	60	GM	3	1	0.389211074932749	7	1
PLS_CDmean	60	GM	4	1	0.41858723169887	7	1
PLS_CDmean	60	GM	5	1	0.384192648324697	7	1
PLS_CDmean	60	GM	6	1	0.422286291611766	7	1
PLS_CDmean	60	GM	7	1	0.387716745897471	7	1
PLS_CDmean	60	GM	8	1	0.43658005121406	7	1
PLS_CDmean	60	GM	9	1	0.398003171444305	7	1
PLS_CDmean	60	GM	10	1	0.429907201536214	7	1
Random	60	GM	1	1	0.446746608649156	7	1
Random	60	GM	2	1	0.409078857252624	7	1
Random	60	GM	3	1	0.447660081029139	7	1
Random	60	GM	4	1	0.420606572139425	7	1
Random	60	GM	5	1	0.442929337579576	7	1
Random	60	GM	6	1	0.422132742524122	7	1
Random	60	GM	7	1	0.407134461831462	7	1
Random	60	GM	8	1	0.442721647437777	7	1
Random	60	GM	9	1	0.425452058269615	7	1
Random	60	GM	10	1	0.462252876215321	7	1
Avg_GRM_self	40	GM	1	1	0.444523307645881	7	1
Avg_GRM_self	40	GM	2	1	0.436009026686837	7	1
Avg_GRM_self	40	GM	3	1	0.430326074669228	7	1
Avg_GRM_self	40	GM	4	1	0.435538736141007	7	1
Avg_GRM_self	40	GM	5	1	0.437526680168116	7	1
Avg_GRM_self	40	GM	6	1	0.399347165284123	7	1
Avg_GRM_self	40	GM	7	1	0.415160465081892	7	1
Avg_GRM_self	40	GM	8	1	0.420375411136896	7	1
Avg_GRM_self	40	GM	9	1	0.41128835221621	7	1
Avg_GRM_self	40	GM	10	1	0.397407401343631	7	1
Avg_GRM_MinMax	40	GM	1	1	0.420593300349114	7	1
Avg_GRM_MinMax	40	GM	2	1	0.420341020618038	7	1
Avg_GRM_MinMax	40	GM	3	1	0.482111283221638	7	1
Avg_GRM_MinMax	40	GM	4	1	0.424012128866277	7	1
Avg_GRM_MinMax	40	GM	5	1	0.44942249925741	7	1
Avg_GRM_MinMax	40	GM	6	1	0.428648458601616	7	1
Avg_GRM_MinMax	40	GM	7	1	0.401124036010406	7	1
Avg_GRM_MinMax	40	GM	8	1	0.419352455916958	7	1
Avg_GRM_MinMax	40	GM	9	1	0.420816858689395	7	1
Avg_GRM_MinMax	40	GM	10	1	0.408662104384452	7	1
PCA_CDmean	40	GM	1	1	0.415962922450986	7	1
PCA_CDmean	40	GM	2	1	0.422443705218351	7	1
PCA_CDmean	40	GM	3	1	0.389356992259864	7	1
PCA_CDmean	40	GM	4	1	0.409035242134744	7	1
PCA_CDmean	40	GM	5	1	0.447514282416244	7	1
PCA_CDmean	40	GM	6	1	0.410922775011088	7	1
PCA_CDmean	40	GM	7	1	0.425240068156138	7	1
PCA_CDmean	40	GM	8	1	0.402246549002504	7	1
PCA_CDmean	40	GM	9	1	0.404872766123526	7	1
PCA_CDmean	40	GM	10	1	0.432304358984437	7	1
PLS_CDmean	40	GM	1	1	0.466627627333509	7	1
PLS_CDmean	40	GM	2	1	0.407218527861257	7	1
PLS_CDmean	40	GM	3	1	0.434383379058248	7	1
PLS_CDmean	40	GM	4	1	0.392690135496583	7	1
PLS_CDmean	40	GM	5	1	0.470624711969146	7	1
PLS_CDmean	40	GM	6	1	0.44134930572893	7	1
PLS_CDmean	40	GM	7	1	0.401852840732756	7	1
PLS_CDmean	40	GM	8	1	0.403783734128994	7	1
PLS_CDmean	40	GM	9	1	0.38247679317006	7	1
PLS_CDmean	40	GM	10	1	0.467196866178876	7	1
Random	40	GM	1	1	0.404585601034074	7	1
Random	40	GM	2	1	0.405845864275992	7	1
Random	40	GM	3	1	0.425143798838215	7	1
Random	40	GM	4	1	0.418819749228056	7	1
Random	40	GM	5	1	0.416135075304858	7	1
Random	40	GM	6	1	0.383400345676265	7	1
Random	40	GM	7	1	0.444333296829309	7	1
Random	40	GM	8	1	0.396170244592444	7	1
Random	40	GM	9	1	0.411487489022453	7	1
Random	40	GM	10	1	0.438723494972006	7	1
Avg_GRM_self	20	GM	1	1	0.42450963470342	7	1
Avg_GRM_self	20	GM	2	1	0.368361879760418	7	1
Avg_GRM_self	20	GM	3	1	0.373989057829882	7	1
Avg_GRM_self	20	GM	4	1	0.426620674437587	7	1
Avg_GRM_self	20	GM	5	1	0.427247649983095	7	1
Avg_GRM_self	20	GM	6	1	0.409356700707348	7	1
Avg_GRM_self	20	GM	7	1	0.419302475103305	7	1
Avg_GRM_self	20	GM	8	1	0.446062025737661	7	1
Avg_GRM_self	20	GM	9	1	0.423745493449902	7	1
Avg_GRM_self	20	GM	10	1	0.444463538529394	7	1
Avg_GRM_MinMax	20	GM	1	1	0.449241584116992	7	1
Avg_GRM_MinMax	20	GM	2	1	0.454478012665231	7	1
Avg_GRM_MinMax	20	GM	3	1	0.422725622370068	7	1
Avg_GRM_MinMax	20	GM	4	1	0.401762480426875	7	1
Avg_GRM_MinMax	20	GM	5	1	0.471440335015036	7	1
Avg_GRM_MinMax	20	GM	6	1	0.452355652612084	7	1
Avg_GRM_MinMax	20	GM	7	1	0.455946263785332	7	1
Avg_GRM_MinMax	20	GM	8	1	0.441643271790398	7	1
Avg_GRM_MinMax	20	GM	9	1	0.447651500522174	7	1
Avg_GRM_MinMax	20	GM	10	1	0.410734654598872	7	1
PCA_CDmean	20	GM	1	1	0.420422317601552	7	1
PCA_CDmean	20	GM	2	1	0.425853179220671	7	1
PCA_CDmean	20	GM	3	1	0.369111314663271	7	1
PCA_CDmean	20	GM	4	1	0.461539650684549	7	1
PCA_CDmean	20	GM	5	1	0.397637501940009	7	1
PCA_CDmean	20	GM	6	1	0.400118629718082	7	1
PCA_CDmean	20	GM	7	1	0.429630430411645	7	1
PCA_CDmean	20	GM	8	1	0.460467408983279	7	1
PCA_CDmean	20	GM	9	1	0.404348978786049	7	1
PCA_CDmean	20	GM	10	1	0.412991225173444	7	1
PLS_CDmean	20	GM	1	1	0.344047339874058	7	1
PLS_CDmean	20	GM	2	1	0.35924731752405	7	1
PLS_CDmean	20	GM	3	1	0.387612573258779	7	1
PLS_CDmean	20	GM	4	1	0.438851644888383	7	1
PLS_CDmean	20	GM	5	1	0.410936728040849	7	1
PLS_CDmean	20	GM	6	1	0.456306844979054	7	1
PLS_CDmean	20	GM	7	1	0.431111289221988	7	1
PLS_CDmean	20	GM	8	1	0.372369523032841	7	1
PLS_CDmean	20	GM	9	1	0.384471075943387	7	1
PLS_CDmean	20	GM	10	1	0.452427723867289	7	1
Random	20	GM	1	1	0.446807958273576	7	1
Random	20	GM	2	1	0.429628706240172	7	1
Random	20	GM	3	1	0.326622422129417	7	1
Random	20	GM	4	1	0.430740810679573	7	1
Random	20	GM	5	1	0.432070499871472	7	1
Random	20	GM	6	1	0.433690352576331	7	1
Random	20	GM	7	1	0.42131374985393	7	1
Random	20	GM	8	1	0.435155236329324	7	1
Random	20	GM	9	1	0.433632979306555	7	1
Random	20	GM	10	1	0.459195041429165	7	1
Avg_GRM_self	80	OIL	1	1	0.422275855952366	7	1
Avg_GRM_self	80	OIL	2	1	0.369702180096019	7	1
Avg_GRM_self	80	OIL	3	1	0.380183627282794	7	1
Avg_GRM_self	80	OIL	4	1	0.401010231107618	7	1
Avg_GRM_self	80	OIL	5	1	0.412212331602415	7	1
Avg_GRM_self	80	OIL	6	1	0.400558155329179	7	1
Avg_GRM_self	80	OIL	7	1	0.41341151266196	7	1
Avg_GRM_self	80	OIL	8	1	0.411193302029114	7	1
Avg_GRM_self	80	OIL	9	1	0.407786026905629	7	1
Avg_GRM_self	80	OIL	10	1	0.397850248252821	7	1
Avg_GRM_MinMax	80	OIL	1	1	0.395964929375759	7	1
Avg_GRM_MinMax	80	OIL	2	1	0.403309798325098	7	1
Avg_GRM_MinMax	80	OIL	3	1	0.413407426933364	7	1
Avg_GRM_MinMax	80	OIL	4	1	0.399904037193011	7	1
Avg_GRM_MinMax	80	OIL	5	1	0.40881134581975	7	1
Avg_GRM_MinMax	80	OIL	6	1	0.409991185149227	7	1
Avg_GRM_MinMax	80	OIL	7	1	0.394169397664071	7	1
Avg_GRM_MinMax	80	OIL	8	1	0.40788472888547	7	1
Avg_GRM_MinMax	80	OIL	9	1	0.425185024133911	7	1
Avg_GRM_MinMax	80	OIL	10	1	0.433228936139943	7	1
PCA_CDmean	80	OIL	1	1	0.412673236157057	7	1
PCA_CDmean	80	OIL	2	1	0.411695941348861	7	1
PCA_CDmean	80	OIL	3	1	0.402494938240907	7	1
PCA_CDmean	80	OIL	4	1	0.416330927106847	7	1
PCA_CDmean	80	OIL	5	1	0.406278718322777	7	1
PCA_CDmean	80	OIL	6	1	0.405773929118024	7	1
PCA_CDmean	80	OIL	7	1	0.408534747850103	7	1
PCA_CDmean	80	OIL	8	1	0.39908647091639	7	1
PCA_CDmean	80	OIL	9	1	0.394928042448758	7	1
PCA_CDmean	80	OIL	10	1	0.404730696749777	7	1
PLS_CDmean	80	OIL	1	1	0.405441558158555	7	1
PLS_CDmean	80	OIL	2	1	0.41757693061461	7	1
PLS_CDmean	80	OIL	3	1	0.405226409231594	7	1
PLS_CDmean	80	OIL	4	1	0.393607250034269	7	1
PLS_CDmean	80	OIL	5	1	0.400901827188251	7	1
PLS_CDmean	80	OIL	6	1	0.408520817797165	7	1
PLS_CDmean	80	OIL	7	1	0.397327653916649	7	1
PLS_CDmean	80	OIL	8	1	0.397907068680615	7	1
PLS_CDmean	80	OIL	9	1	0.408418042852688	7	1
PLS_CDmean	80	OIL	10	1	0.421348896348654	7	1
Random	80	OIL	1	1	0.42823135415384	7	1
Random	80	OIL	2	1	0.401388226699622	7	1
Random	80	OIL	3	1	0.404321382110125	7	1
Random	80	OIL	4	1	0.397918764625026	7	1
Random	80	OIL	5	1	0.391989848609794	7	1
Random	80	OIL	6	1	0.40275399124027	7	1
Random	80	OIL	7	1	0.415990270520394	7	1
Random	80	OIL	8	1	0.399020836290614	7	1
Random	80	OIL	9	1	0.404929223772228	7	1
Random	80	OIL	10	1	0.402171209314337	7	1
Avg_GRM_self	60	OIL	1	1	0.387920497467843	7	1
Avg_GRM_self	60	OIL	2	1	0.404708725210892	7	1
Avg_GRM_self	60	OIL	3	1	0.387100102906979	7	1
Avg_GRM_self	60	OIL	4	1	0.40000877643789	7	1
Avg_GRM_self	60	OIL	5	1	0.400686528166651	7	1
Avg_GRM_self	60	OIL	6	1	0.367453289526815	7	1
Avg_GRM_self	60	OIL	7	1	0.379998094601073	7	1
Avg_GRM_self	60	OIL	8	1	0.380480328185294	7	1
Avg_GRM_self	60	OIL	9	1	0.396551411261824	7	1
Avg_GRM_self	60	OIL	10	1	0.382215702317279	7	1
Avg_GRM_MinMax	60	OIL	1	1	0.401908592272004	7	1
Avg_GRM_MinMax	60	OIL	2	1	0.402807862423564	7	1
Avg_GRM_MinMax	60	OIL	3	1	0.379102893747951	7	1
Avg_GRM_MinMax	60	OIL	4	1	0.408540443412826	7	1
Avg_GRM_MinMax	60	OIL	5	1	0.406275852161877	7	1
Avg_GRM_MinMax	60	OIL	6	1	0.391048760411233	7	1
Avg_GRM_MinMax	60	OIL	7	1	0.39044487123857	7	1
Avg_GRM_MinMax	60	OIL	8	1	0.418897373866381	7	1
Avg_GRM_MinMax	60	OIL	9	1	0.37907420594981	7	1
Avg_GRM_MinMax	60	OIL	10	1	0.385651695380967	7	1
PCA_CDmean	60	OIL	1	1	0.414367939729431	7	1
PCA_CDmean	60	OIL	2	1	0.403234937076123	7	1
PCA_CDmean	60	OIL	3	1	0.412058960569906	7	1
PCA_CDmean	60	OIL	4	1	0.379817286451692	7	1
PCA_CDmean	60	OIL	5	1	0.399616637107746	7	1
PCA_CDmean	60	OIL	6	1	0.399879080054728	7	1
PCA_CDmean	60	OIL	7	1	0.4086437185893	7	1
PCA_CDmean	60	OIL	8	1	0.386550727783359	7	1
PCA_CDmean	60	OIL	9	1	0.41307543868019	7	1
PCA_CDmean	60	OIL	10	1	0.394001949026737	7	1
PLS_CDmean	60	OIL	1	1	0.402303079774183	7	1
PLS_CDmean	60	OIL	2	1	0.3991385305754	7	1
PLS_CDmean	60	OIL	3	1	0.411094043586069	7	1
PLS_CDmean	60	OIL	4	1	0.388703018294648	7	1
PLS_CDmean	60	OIL	5	1	0.408778742784384	7	1
PLS_CDmean	60	OIL	6	1	0.406795840303177	7	1
PLS_CDmean	60	OIL	7	1	0.414990122813718	7	1
PLS_CDmean	60	OIL	8	1	0.401627835982247	7	1
PLS_CDmean	60	OIL	9	1	0.373694733438632	7	1
PLS_CDmean	60	OIL	10	1	0.394382457917077	7	1
Random	60	OIL	1	1	0.379663717041661	7	1
Random	60	OIL	2	1	0.368633978791345	7	1
Random	60	OIL	3	1	0.392400730336039	7	1
Random	60	OIL	4	1	0.380783384301655	7	1
Random	60	OIL	5	1	0.399132758420392	7	1
Random	60	OIL	6	1	0.369544584347667	7	1
Random	60	OIL	7	1	0.402088899080671	7	1
Random	60	OIL	8	1	0.385261614262201	7	1
Random	60	OIL	9	1	0.393545707792364	7	1
Random	60	OIL	10	1	0.396328572278573	7	1
Avg_GRM_self	40	OIL	1	1	0.377534096906588	7	1
Avg_GRM_self	40	OIL	2	1	0.384971255843456	7	1
Avg_GRM_self	40	OIL	3	1	0.378884977160356	7	1
Avg_GRM_self	40	OIL	4	1	0.370963072206544	7	1
Avg_GRM_self	40	OIL	5	1	0.392249148112453	7	1
Avg_GRM_self	40	OIL	6	1	0.379357970228475	7	1
Avg_GRM_self	40	OIL	7	1	0.363768512692985	7	1
Avg_GRM_self	40	OIL	8	1	0.367224785517481	7	1
Avg_GRM_self	40	OIL	9	1	0.358835077529714	7	1
Avg_GRM_self	40	OIL	10	1	0.373168874331441	7	1
Avg_GRM_MinMax	40	OIL	1	1	0.358878774792732	7	1
Avg_GRM_MinMax	40	OIL	2	1	0.384702189308169	7	1
Avg_GRM_MinMax	40	OIL	3	1	0.381036620013295	7	1
Avg_GRM_MinMax	40	OIL	4	1	0.389802983293443	7	1
Avg_GRM_MinMax	40	OIL	5	1	0.382250976028431	7	1
Avg_GRM_MinMax	40	OIL	6	1	0.376895469124038	7	1
Avg_GRM_MinMax	40	OIL	7	1	0.369562844275382	7	1
Avg_GRM_MinMax	40	OIL	8	1	0.386105956176969	7	1
Avg_GRM_MinMax	40	OIL	9	1	0.363642966275501	7	1
Avg_GRM_MinMax	40	OIL	10	1	0.389892490950945	7	1
PCA_CDmean	40	OIL	1	1	0.403275630219582	7	1
PCA_CDmean	40	OIL	2	1	0.345549514552404	7	1
PCA_CDmean	40	OIL	3	1	0.3743534473553	7	1
PCA_CDmean	40	OIL	4	1	0.355984633038907	7	1
PCA_CDmean	40	OIL	5	1	0.360482497363659	7	1
PCA_CDmean	40	OIL	6	1	0.393307716190144	7	1
PCA_CDmean	40	OIL	7	1	0.390473103225625	7	1
PCA_CDmean	40	OIL	8	1	0.369264366411017	7	1
PCA_CDmean	40	OIL	9	1	0.376319647569392	7	1
PCA_CDmean	40	OIL	10	1	0.386319346731925	7	1
PLS_CDmean	40	OIL	1	1	0.387440998972134	7	1
PLS_CDmean	40	OIL	2	1	0.401667818467976	7	1
PLS_CDmean	40	OIL	3	1	0.366061087041313	7	1
PLS_CDmean	40	OIL	4	1	0.377322814275172	7	1
PLS_CDmean	40	OIL	5	1	0.370583642846074	7	1
PLS_CDmean	40	OIL	6	1	0.369941733138642	7	1
PLS_CDmean	40	OIL	7	1	0.392469425575331	7	1
PLS_CDmean	40	OIL	8	1	0.402142009025313	7	1
PLS_CDmean	40	OIL	9	1	0.350803327215018	7	1
PLS_CDmean	40	OIL	10	1	0.417248704667459	7	1
Random	40	OIL	1	1	0.372545143229347	7	1
Random	40	OIL	2	1	0.353682205368663	7	1
Random	40	OIL	3	1	0.382647403799447	7	1
Random	40	OIL	4	1	0.382544500970001	7	1
Random	40	OIL	5	1	0.390298075623483	7	1
Random	40	OIL	6	1	0.36682332508497	7	1
Random	40	OIL	7	1	0.358391690571526	7	1
Random	40	OIL	8	1	0.380257791367352	7	1
Random	40	OIL	9	1	0.394437913317923	7	1
Random	40	OIL	10	1	0.357202657252311	7	1
Avg_GRM_self	20	OIL	1	1	0.388181810837046	7	1
Avg_GRM_self	20	OIL	2	1	0.353753900631632	7	1
Avg_GRM_self	20	OIL	3	1	0.346904087514184	7	1
Avg_GRM_self	20	OIL	4	1	0.341541022285215	7	1
Avg_GRM_self	20	OIL	5	1	0.311643451458054	7	1
Avg_GRM_self	20	OIL	6	1	0.366597931675809	7	1
Avg_GRM_self	20	OIL	7	1	0.323839239457418	7	1
Avg_GRM_self	20	OIL	8	1	0.348502090307892	7	1
Avg_GRM_self	20	OIL	9	1	0.355506146052188	7	1
Avg_GRM_self	20	OIL	10	1	0.362476281633694	7	1
Avg_GRM_MinMax	20	OIL	1	1	0.365770578000241	7	1
Avg_GRM_MinMax	20	OIL	2	1	0.355029694166212	7	1
Avg_GRM_MinMax	20	OIL	3	1	0.34199388181859	7	1
Avg_GRM_MinMax	20	OIL	4	1	0.357065524761754	7	1
Avg_GRM_MinMax	20	OIL	5	1	0.366185012142866	7	1
Avg_GRM_MinMax	20	OIL	6	1	0.310017690928712	7	1
Avg_GRM_MinMax	20	OIL	7	1	0.357699336691956	7	1
Avg_GRM_MinMax	20	OIL	8	1	0.349837750076642	7	1
Avg_GRM_MinMax	20	OIL	9	1	0.348148242791164	7	1
Avg_GRM_MinMax	20	OIL	10	1	0.344936367598326	7	1
PCA_CDmean	20	OIL	1	1	0.34761319463623	7	1
PCA_CDmean	20	OIL	2	1	0.325678719289788	7	1
PCA_CDmean	20	OIL	3	1	0.365489466815121	7	1
PCA_CDmean	20	OIL	4	1	0.351587113364601	7	1
PCA_CDmean	20	OIL	5	1	0.359000727711981	7	1
PCA_CDmean	20	OIL	6	1	0.340441317989188	7	1
PCA_CDmean	20	OIL	7	1	0.360753679410005	7	1
PCA_CDmean	20	OIL	8	1	0.328739742829095	7	1
PCA_CDmean	20	OIL	9	1	0.326016968209475	7	1
PCA_CDmean	20	OIL	10	1	0.384444268443853	7	1
PLS_CDmean	20	OIL	1	1	0.385087881523526	7	1
PLS_CDmean	20	OIL	2	1	0.360298042369562	7	1
PLS_CDmean	20	OIL	3	1	0.34277954181469	7	1
PLS_CDmean	20	OIL	4	1	0.340599318099883	7	1
PLS_CDmean	20	OIL	5	1	0.367023256111232	7	1
PLS_CDmean	20	OIL	6	1	0.318401949797026	7	1
PLS_CDmean	20	OIL	7	1	0.316497318124681	7	1
PLS_CDmean	20	OIL	8	1	0.392617938572876	7	1
PLS_CDmean	20	OIL	9	1	0.404325481169082	7	1
PLS_CDmean	20	OIL	10	1	0.392497536629083	7	1
Random	20	OIL	1	1	0.358876513759613	7	1
Random	20	OIL	2	1	0.327827616532009	7	1
Random	20	OIL	3	1	0.359472990354085	7	1
Random	20	OIL	4	1	0.380022073667798	7	1
Random	20	OIL	5	1	0.352860088681565	7	1
Random	20	OIL	6	1	0.330926927379253	7	1
Random	20	OIL	7	1	0.313690415451775	7	1
Random	20	OIL	8	1	0.38904172686102	7	1
Random	20	OIL	9	1	0.317934403598263	7	1
Random	20	OIL	10	1	0.291551409512587	7	1
Avg_GRM_self	80	YLD	1	2	0.311742155433598	7	1
Avg_GRM_self	80	YLD	2	2	0.328656052186937	7	1
Avg_GRM_self	80	YLD	3	2	0.307936014373675	7	1
Avg_GRM_self	80	YLD	4	2	0.314389866039392	7	1
Avg_GRM_self	80	YLD	5	2	0.312656357790911	7	1
Avg_GRM_self	80	YLD	6	2	0.325376698176894	7	1
Avg_GRM_self	80	YLD	7	2	0.316040199247229	7	1
Avg_GRM_self	80	YLD	8	2	0.314036148028466	7	1
Avg_GRM_self	80	YLD	9	2	0.306365255426969	7	1
Avg_GRM_self	80	YLD	10	2	0.315868887641758	7	1
Avg_GRM_MinMax	80	YLD	1	2	0.30801473594985	7	1
Avg_GRM_MinMax	80	YLD	2	2	0.309711903008024	7	1
Avg_GRM_MinMax	80	YLD	3	2	0.324028934391235	7	1
Avg_GRM_MinMax	80	YLD	4	2	0.304470744829372	7	1
Avg_GRM_MinMax	80	YLD	5	2	0.324528065061318	7	1
Avg_GRM_MinMax	80	YLD	6	2	0.305412730187059	7	1
Avg_GRM_MinMax	80	YLD	7	2	0.310312909934123	7	1
Avg_GRM_MinMax	80	YLD	8	2	0.31817151506427	7	1
Avg_GRM_MinMax	80	YLD	9	2	0.299767845873405	7	1
Avg_GRM_MinMax	80	YLD	10	2	0.307565382325697	7	1
PCA_CDmean	80	YLD	1	2	0.311426592763351	7	1
PCA_CDmean	80	YLD	2	2	0.331090053614131	7	1
PCA_CDmean	80	YLD	3	2	0.319192537212642	7	1
PCA_CDmean	80	YLD	4	2	0.339696177214573	7	1
PCA_CDmean	80	YLD	5	2	0.323070766534284	7	1
PCA_CDmean	80	YLD	6	2	0.321290903179996	7	1
PCA_CDmean	80	YLD	7	2	0.331331304261869	7	1
PCA_CDmean	80	YLD	8	2	0.31585511502758	7	1
PCA_CDmean	80	YLD	9	2	0.308085350622651	7	1
PCA_CDmean	80	YLD	10	2	0.310067845370113	7	1
PLS_CDmean	80	YLD	1	2	0.333518790728462	7	1
PLS_CDmean	80	YLD	2	2	0.317401766280532	7	1
PLS_CDmean	80	YLD	3	2	0.323978821806794	7	1
PLS_CDmean	80	YLD	4	2	0.32304749208358	7	1
PLS_CDmean	80	YLD	5	2	0.306328915186818	7	1
PLS_CDmean	80	YLD	6	2	0.30372057163742	7	1
PLS_CDmean	80	YLD	7	2	0.309915002391515	7	1
PLS_CDmean	80	YLD	8	2	0.311787560600153	7	1
PLS_CDmean	80	YLD	9	2	0.317698860574651	7	1
PLS_CDmean	80	YLD	10	2	0.326872215735052	7	1
Random	80	YLD	1	2	0.330720474136672	7	1
Random	80	YLD	2	2	0.310096414364589	7	1
Random	80	YLD	3	2	0.351989741927947	7	1
Random	80	YLD	4	2	0.320021172501494	7	1
Random	80	YLD	5	2	0.304515081648772	7	1
Random	80	YLD	6	2	0.33009188674786	7	1
Random	80	YLD	7	2	0.327183909297361	7	1
Random	80	YLD	8	2	0.306176727960314	7	1
Random	80	YLD	9	2	0.311319454481379	7	1
Random	80	YLD	10	2	0.320626301399055	7	1
Avg_GRM_self	60	YLD	1	2	0.29703090626042	7	1
Avg_GRM_self	60	YLD	2	2	0.295446710603913	7	1
Avg_GRM_self	60	YLD	3	2	0.307107803473759	7	1
Avg_GRM_self	60	YLD	4	2	0.316970048551311	7	1
Avg_GRM_self	60	YLD	5	2	0.301662953906368	7	1
Avg_GRM_self	60	YLD	6	2	0.301405729139108	7	1
Avg_GRM_self	60	YLD	7	2	0.293936488887535	7	1
Avg_GRM_self	60	YLD	8	2	0.275435088846073	7	1
Avg_GRM_self	60	YLD	9	2	0.325848381539229	7	1
Avg_GRM_self	60	YLD	10	2	0.306241835661986	7	1
Avg_GRM_MinMax	60	YLD	1	2	0.32639280169823	7	1
Avg_GRM_MinMax	60	YLD	2	2	0.297157995649315	7	1
Avg_GRM_MinMax	60	YLD	3	2	0.295544012426652	7	1
Avg_GRM_MinMax	60	YLD	4	2	0.326010202356233	7	1
Avg_GRM_MinMax	60	YLD	5	2	0.30167438295224	7	1
Avg_GRM_MinMax	60	YLD	6	2	0.291209821772138	7	1
Avg_GRM_MinMax	60	YLD	7	2	0.288872141611672	7	1
Avg_GRM_MinMax	60	YLD	8	2	0.301007358603818	7	1
Avg_GRM_MinMax	60	YLD	9	2	0.31328447553227	7	1
Avg_GRM_MinMax	60	YLD	10	2	0.30327090947891	7	1
PCA_CDmean	60	YLD	1	2	0.319262455696249	7	1
PCA_CDmean	60	YLD	2	2	0.309128416831738	7	1
PCA_CDmean	60	YLD	3	2	0.308839293733992	7	1
PCA_CDmean	60	YLD	4	2	0.308962567421154	7	1
PCA_CDmean	60	YLD	5	2	0.313100813512404	7	1
PCA_CDmean	60	YLD	6	2	0.322045395968859	7	1
PCA_CDmean	60	YLD	7	2	0.285204417658945	7	1
PCA_CDmean	60	YLD	8	2	0.323235566105466	7	1
PCA_CDmean	60	YLD	9	2	0.303667157125598	7	1
PCA_CDmean	60	YLD	10	2	0.332960791552591	7	1
PLS_CDmean	60	YLD	1	2	0.271244502584594	7	1
PLS_CDmean	60	YLD	2	2	0.296325169762017	7	1
PLS_CDmean	60	YLD	3	2	0.291587619778791	7	1
PLS_CDmean	60	YLD	4	2	0.309273307848943	7	1
PLS_CDmean	60	YLD	5	2	0.339738987301839	7	1
PLS_CDmean	60	YLD	6	2	0.334362035954188	7	1
PLS_CDmean	60	YLD	7	2	0.295717339168098	7	1
PLS_CDmean	60	YLD	8	2	0.329064786517581	7	1
PLS_CDmean	60	YLD	9	2	0.329963942861411	7	1
PLS_CDmean	60	YLD	10	2	0.312375905449043	7	1
Random	60	YLD	1	2	0.318018429708272	7	1
Random	60	YLD	2	2	0.30510921711457	7	1
Random	60	YLD	3	2	0.319468549496757	7	1
Random	60	YLD	4	2	0.306152370445914	7	1
Random	60	YLD	5	2	0.319363293505566	7	1
Random	60	YLD	6	2	0.323266212801636	7	1
Random	60	YLD	7	2	0.310351283498327	7	1
Random	60	YLD	8	2	0.286275636062093	7	1
Random	60	YLD	9	2	0.297105659167468	7	1
Random	60	YLD	10	2	0.314642838249275	7	1
Avg_GRM_self	40	YLD	1	2	0.29700128842233	7	1
Avg_GRM_self	40	YLD	2	2	0.303951167235652	7	1
Avg_GRM_self	40	YLD	3	2	0.300268153473806	7	1
Avg_GRM_self	40	YLD	4	2	0.331002706008878	7	1
Avg_GRM_self	40	YLD	5	2	0.308018573701952	7	1
Avg_GRM_self	40	YLD	6	2	0.320607338974247	7	1
Avg_GRM_self	40	YLD	7	2	0.307569596147587	7	1
Avg_GRM_self	40	YLD	8	2	0.295377467711708	7	1
Avg_GRM_self	40	YLD	9	2	0.318554620597516	7	1
Avg_GRM_self	40	YLD	10	2	0.309980951064475	7	1
Avg_GRM_MinMax	40	YLD	1	2	0.304259477466303	7	1
Avg_GRM_MinMax	40	YLD	2	2	0.31432654857271	7	1
Avg_GRM_MinMax	40	YLD	3	2	0.293516274366038	7	1
Avg_GRM_MinMax	40	YLD	4	2	0.28006837989295	7	1
Avg_GRM_MinMax	40	YLD	5	2	0.307751271091411	7	1
Avg_GRM_MinMax	40	YLD	6	2	0.305207238591271	7	1
Avg_GRM_MinMax	40	YLD	7	2	0.304484500854275	7	1
Avg_GRM_MinMax	40	YLD	8	2	0.295749872170165	7	1
Avg_GRM_MinMax	40	YLD	9	2	0.283335267434069	7	1
Avg_GRM_MinMax	40	YLD	10	2	0.289501614780627	7	1
PCA_CDmean	40	YLD	1	2	0.336980012733388	7	1
PCA_CDmean	40	YLD	2	2	0.28100945445662	7	1
PCA_CDmean	40	YLD	3	2	0.254141682020444	7	1
PCA_CDmean	40	YLD	4	2	0.304309875104667	7	1
PCA_CDmean	40	YLD	5	2	0.295963577701201	7	1
PCA_CDmean	40	YLD	6	2	0.28108292571723	7	1
PCA_CDmean	40	YLD	7	2	0.278762686549434	7	1
PCA_CDmean	40	YLD	8	2	0.292097741605326	7	1
PCA_CDmean	40	YLD	9	2	0.29109563011726	7	1
PCA_CDmean	40	YLD	10	2	0.313419257691484	7	1
PLS_CDmean	40	YLD	1	2	0.257577151829366	7	1
PLS_CDmean	40	YLD	2	2	0.30726954045783	7	1
PLS_CDmean	40	YLD	3	2	0.261280736654595	7	1
PLS_CDmean	40	YLD	4	2	0.310344908496203	7	1
PLS_CDmean	40	YLD	5	2	0.305099576579769	7	1
PLS_CDmean	40	YLD	6	2	0.29586397382654	7	1
PLS_CDmean	40	YLD	7	2	0.305522200571881	7	1
PLS_CDmean	40	YLD	8	2	0.27566465003053	7	1
PLS_CDmean	40	YLD	9	2	0.308437841222538	7	1
PLS_CDmean	40	YLD	10	2	0.296791326255848	7	1
Random	40	YLD	1	2	0.26174091332899	7	1
Random	40	YLD	2	2	0.287611354477401	7	1
Random	40	YLD	3	2	0.285846526166346	7	1
Random	40	YLD	4	2	0.279060376572297	7	1
Random	40	YLD	5	2	0.268022536994979	7	1
Random	40	YLD	6	2	0.296351823921648	7	1
Random	40	YLD	7	2	0.29870043463634	7	1
Random	40	YLD	8	2	0.302210929370577	7	1
Random	40	YLD	9	2	0.298669362872507	7	1
Random	40	YLD	10	2	0.309020602996102	7	1
Avg_GRM_self	20	YLD	1	2	0.31466789576729	7	1
Avg_GRM_self	20	YLD	2	2	0.323617955948008	7	1
Avg_GRM_self	20	YLD	3	2	0.308128570646633	7	1
Avg_GRM_self	20	YLD	4	2	0.285204353450143	7	1
Avg_GRM_self	20	YLD	5	2	0.30288555372385	7	1
Avg_GRM_self	20	YLD	6	2	0.28451116401695	7	1
Avg_GRM_self	20	YLD	7	2	0.331707518537164	7	1
Avg_GRM_self	20	YLD	8	2	0.312967878957492	7	1
Avg_GRM_self	20	YLD	9	2	0.292956947288411	7	1
Avg_GRM_self	20	YLD	10	2	0.270149233216938	7	1
Avg_GRM_MinMax	20	YLD	1	2	0.288703434750765	7	1
Avg_GRM_MinMax	20	YLD	2	2	0.304196267892052	7	1
Avg_GRM_MinMax	20	YLD	3	2	0.29863230723824	7	1
Avg_GRM_MinMax	20	YLD	4	2	0.297317278509531	7	1
Avg_GRM_MinMax	20	YLD	5	2	0.286344680750498	7	1
Avg_GRM_MinMax	20	YLD	6	2	0.282306385699544	7	1
Avg_GRM_MinMax	20	YLD	7	2	0.309955030937908	7	1
Avg_GRM_MinMax	20	YLD	8	2	0.298234018144617	7	1
Avg_GRM_MinMax	20	YLD	9	2	0.27252482170773	7	1
Avg_GRM_MinMax	20	YLD	10	2	0.272899201350004	7	1
PCA_CDmean	20	YLD	1	2	0.254955368021926	7	1
PCA_CDmean	20	YLD	2	2	0.283729288985699	7	1
PCA_CDmean	20	YLD	3	2	0.23795190945281	7	1
PCA_CDmean	20	YLD	4	2	0.244787694554798	7	1
PCA_CDmean	20	YLD	5	2	0.278631284108778	7	1
PCA_CDmean	20	YLD	6	2	0.310043728740392	7	1
PCA_CDmean	20	YLD	7	2	0.303564284300164	7	1
PCA_CDmean	20	YLD	8	2	0.249461905949721	7	1
PCA_CDmean	20	YLD	9	2	0.2663830986654	7	1
PCA_CDmean	20	YLD	10	2	0.33356591890284	7	1
PLS_CDmean	20	YLD	1	2	0.268321957202648	7	1
PLS_CDmean	20	YLD	2	2	0.327697714090354	7	1
PLS_CDmean	20	YLD	3	2	0.256634367526211	7	1
PLS_CDmean	20	YLD	4	2	0.260000147722712	7	1
PLS_CDmean	20	YLD	5	2	0.287403666495762	7	1
PLS_CDmean	20	YLD	6	2	0.269163307123486	7	1
PLS_CDmean	20	YLD	7	2	0.286667782247527	7	1
PLS_CDmean	20	YLD	8	2	0.298153714606287	7	1
PLS_CDmean	20	YLD	9	2	0.282548584243606	7	1
PLS_CDmean	20	YLD	10	2	0.264099828107596	7	1
Random	20	YLD	1	2	0.295629918425196	7	1
Random	20	YLD	2	2	0.280487339715978	7	1
Random	20	YLD	3	2	0.257498874274303	7	1
Random	20	YLD	4	2	0.284494506392939	7	1
Random	20	YLD	5	2	0.248502795652608	7	1
Random	20	YLD	6	2	0.251804418448728	7	1
Random	20	YLD	7	2	0.292583107188364	7	1
Random	20	YLD	8	2	0.28299056008873	7	1
Random	20	YLD	9	2	0.289928970034162	7	1
Random	20	YLD	10	2	0.320296183164045	7	1
Avg_GRM_self	80	GM	1	2	0.440022832581694	7	1
Avg_GRM_self	80	GM	2	2	0.42554006980809	7	1
Avg_GRM_self	80	GM	3	2	0.435314899754175	7	1
Avg_GRM_self	80	GM	4	2	0.423646260319574	7	1
Avg_GRM_self	80	GM	5	2	0.421383779062944	7	1
Avg_GRM_self	80	GM	6	2	0.421502999837767	7	1
Avg_GRM_self	80	GM	7	2	0.439014875381736	7	1
Avg_GRM_self	80	GM	8	2	0.427693110426316	7	1
Avg_GRM_self	80	GM	9	2	0.41527976130841	7	1
Avg_GRM_self	80	GM	10	2	0.428260861481001	7	1
Avg_GRM_MinMax	80	GM	1	2	0.409982479049176	7	1
Avg_GRM_MinMax	80	GM	2	2	0.415767412819676	7	1
Avg_GRM_MinMax	80	GM	3	2	0.438293461887232	7	1
Avg_GRM_MinMax	80	GM	4	2	0.406846593212501	7	1
Avg_GRM_MinMax	80	GM	5	2	0.421927262190904	7	1
Avg_GRM_MinMax	80	GM	6	2	0.427003702004773	7	1
Avg_GRM_MinMax	80	GM	7	2	0.4299351753027	7	1
Avg_GRM_MinMax	80	GM	8	2	0.42981087014629	7	1
Avg_GRM_MinMax	80	GM	9	2	0.428806860904606	7	1
Avg_GRM_MinMax	80	GM	10	2	0.435589421394821	7	1
PCA_CDmean	80	GM	1	2	0.456118023546188	7	1
PCA_CDmean	80	GM	2	2	0.425995384293608	7	1
PCA_CDmean	80	GM	3	2	0.421466960949478	7	1
PCA_CDmean	80	GM	4	2	0.427196917467894	7	1
PCA_CDmean	80	GM	5	2	0.438868353938541	7	1
PCA_CDmean	80	GM	6	2	0.449253728551832	7	1
PCA_CDmean	80	GM	7	2	0.416073878351522	7	1
PCA_CDmean	80	GM	8	2	0.432709846523422	7	1
PCA_CDmean	80	GM	9	2	0.430880753494444	7	1
PCA_CDmean	80	GM	10	2	0.435558321445537	7	1
PLS_CDmean	80	GM	1	2	0.414393611960573	7	1
PLS_CDmean	80	GM	2	2	0.420313652752321	7	1
PLS_CDmean	80	GM	3	2	0.42141697587078	7	1
PLS_CDmean	80	GM	4	2	0.43413647137739	7	1
PLS_CDmean	80	GM	5	2	0.411353234933887	7	1
PLS_CDmean	80	GM	6	2	0.431466274290638	7	1
PLS_CDmean	80	GM	7	2	0.420213188414501	7	1
PLS_CDmean	80	GM	8	2	0.41727504645283	7	1
PLS_CDmean	80	GM	9	2	0.414300365236374	7	1
PLS_CDmean	80	GM	10	2	0.432563852492309	7	1
Random	80	GM	1	2	0.452091596091584	7	1
Random	80	GM	2	2	0.440468933239704	7	1
Random	80	GM	3	2	0.435692507895076	7	1
Random	80	GM	4	2	0.430651066518005	7	1
Random	80	GM	5	2	0.418661820613378	7	1
Random	80	GM	6	2	0.445692156691586	7	1
Random	80	GM	7	2	0.434106316068914	7	1
Random	80	GM	8	2	0.432823434582099	7	1
Random	80	GM	9	2	0.450962370632405	7	1
Random	80	GM	10	2	0.416695317139108	7	1
Avg_GRM_self	60	GM	1	2	0.434986880399407	7	1
Avg_GRM_self	60	GM	2	2	0.411764814659757	7	1
Avg_GRM_self	60	GM	3	2	0.429593845648657	7	1
Avg_GRM_self	60	GM	4	2	0.429894119456144	7	1
Avg_GRM_self	60	GM	5	2	0.404185746725475	7	1
Avg_GRM_self	60	GM	6	2	0.411572529672365	7	1
Avg_GRM_self	60	GM	7	2	0.429305576830832	7	1
Avg_GRM_self	60	GM	8	2	0.445812105535208	7	1
Avg_GRM_self	60	GM	9	2	0.4485097122423	7	1
Avg_GRM_self	60	GM	10	2	0.421433469751827	7	1
Avg_GRM_MinMax	60	GM	1	2	0.422389936345476	7	1
Avg_GRM_MinMax	60	GM	2	2	0.433370510335352	7	1
Avg_GRM_MinMax	60	GM	3	2	0.399755651260944	7	1
Avg_GRM_MinMax	60	GM	4	2	0.430751746967906	7	1
Avg_GRM_MinMax	60	GM	5	2	0.45268158667635	7	1
Avg_GRM_MinMax	60	GM	6	2	0.408179731604487	7	1
Avg_GRM_MinMax	60	GM	7	2	0.425306168057599	7	1
Avg_GRM_MinMax	60	GM	8	2	0.383950599119357	7	1
Avg_GRM_MinMax	60	GM	9	2	0.45283090263077	7	1
Avg_GRM_MinMax	60	GM	10	2	0.412666383129887	7	1
PCA_CDmean	60	GM	1	2	0.446250187305876	7	1
PCA_CDmean	60	GM	2	2	0.44690437141632	7	1
PCA_CDmean	60	GM	3	2	0.414257646283213	7	1
PCA_CDmean	60	GM	4	2	0.471884011967048	7	1
PCA_CDmean	60	GM	5	2	0.432310694731341	7	1
PCA_CDmean	60	GM	6	2	0.434887743003194	7	1
PCA_CDmean	60	GM	7	2	0.407971782778697	7	1
PCA_CDmean	60	GM	8	2	0.395761291244351	7	1
PCA_CDmean	60	GM	9	2	0.422092027642119	7	1
PCA_CDmean	60	GM	10	2	0.415331244976102	7	1
PLS_CDmean	60	GM	1	2	0.43258056081369	7	1
PLS_CDmean	60	GM	2	2	0.442454016903007	7	1
PLS_CDmean	60	GM	3	2	0.39210797120383	7	1
PLS_CDmean	60	GM	4	2	0.41398474850193	7	1
PLS_CDmean	60	GM	5	2	0.384340362947005	7	1
PLS_CDmean	60	GM	6	2	0.43054483978946	7	1
PLS_CDmean	60	GM	7	2	0.405021570866911	7	1
PLS_CDmean	60	GM	8	2	0.435331698919298	7	1
PLS_CDmean	60	GM	9	2	0.396348835903223	7	1
PLS_CDmean	60	GM	10	2	0.432047946059596	7	1
Random	60	GM	1	2	0.444937234442473	7	1
Random	60	GM	2	2	0.409196246415587	7	1
Random	60	GM	3	2	0.443727195634801	7	1
Random	60	GM	4	2	0.420649666742432	7	1
Random	60	GM	5	2	0.450342850039248	7	1
Random	60	GM	6	2	0.415380839546975	7	1
Random	60	GM	7	2	0.420919842923865	7	1
Random	60	GM	8	2	0.44965895526857	7	1
Random	60	GM	9	2	0.412074291056148	7	1
Random	60	GM	10	2	0.474158074630159	7	1
Avg_GRM_self	40	GM	1	2	0.451554525723448	7	1
Avg_GRM_self	40	GM	2	2	0.431865702441784	7	1
Avg_GRM_self	40	GM	3	2	0.443196235658456	7	1
Avg_GRM_self	40	GM	4	2	0.428121884914156	7	1
Avg_GRM_self	40	GM	5	2	0.436532653882371	7	1
Avg_GRM_self	40	GM	6	2	0.409503019272552	7	1
Avg_GRM_self	40	GM	7	2	0.412597189617991	7	1
Avg_GRM_self	40	GM	8	2	0.405747229517601	7	1
Avg_GRM_self	40	GM	9	2	0.405804276667065	7	1
Avg_GRM_self	40	GM	10	2	0.391006980244238	7	1
Avg_GRM_MinMax	40	GM	1	2	0.426277688204898	7	1
Avg_GRM_MinMax	40	GM	2	2	0.414066792130744	7	1
Avg_GRM_MinMax	40	GM	3	2	0.457670457302759	7	1
Avg_GRM_MinMax	40	GM	4	2	0.424316583449144	7	1
Avg_GRM_MinMax	40	GM	5	2	0.454954187741615	7	1
Avg_GRM_MinMax	40	GM	6	2	0.421184744551114	7	1
Avg_GRM_MinMax	40	GM	7	2	0.41251191812349	7	1
Avg_GRM_MinMax	40	GM	8	2	0.420754928303814	7	1
Avg_GRM_MinMax	40	GM	9	2	0.4211388520476	7	1
Avg_GRM_MinMax	40	GM	10	2	0.426019061645549	7	1
PCA_CDmean	40	GM	1	2	0.398478487654907	7	1
PCA_CDmean	40	GM	2	2	0.426064471511942	7	1
PCA_CDmean	40	GM	3	2	0.388775011057928	7	1
PCA_CDmean	40	GM	4	2	0.403205640150079	7	1
PCA_CDmean	40	GM	5	2	0.43631486996102	7	1
PCA_CDmean	40	GM	6	2	0.41584105639716	7	1
PCA_CDmean	40	GM	7	2	0.432883263659021	7	1
PCA_CDmean	40	GM	8	2	0.400927053927867	7	1
PCA_CDmean	40	GM	9	2	0.419870500558616	7	1
PCA_CDmean	40	GM	10	2	0.435341469511164	7	1
PLS_CDmean	40	GM	1	2	0.455280027823393	7	1
PLS_CDmean	40	GM	2	2	0.412969595068501	7	1
PLS_CDmean	40	GM	3	2	0.432362311239912	7	1
PLS_CDmean	40	GM	4	2	0.386088910161089	7	1
PLS_CDmean	40	GM	5	2	0.469671697688522	7	1
PLS_CDmean	40	GM	6	2	0.436640635422817	7	1
PLS_CDmean	40	GM	7	2	0.413946592926438	7	1
PLS_CDmean	40	GM	8	2	0.400373210587418	7	1
PLS_CDmean	40	GM	9	2	0.3861989331351	7	1
PLS_CDmean	40	GM	10	2	0.474429241428214	7	1
Random	40	GM	1	2	0.407067711609576	7	1
Random	40	GM	2	2	0.405795782296151	7	1
Random	40	GM	3	2	0.437282302320186	7	1
Random	40	GM	4	2	0.398480108898062	7	1
Random	40	GM	5	2	0.401201549285981	7	1
Random	40	GM	6	2	0.394765703451604	7	1
Random	40	GM	7	2	0.425770655654085	7	1
Random	40	GM	8	2	0.388281872327438	7	1
Random	40	GM	9	2	0.415845781127442	7	1
Random	40	GM	10	2	0.430355350034666	7	1
Avg_GRM_self	20	GM	1	2	0.432166803011163	7	1
Avg_GRM_self	20	GM	2	2	0.387363602875278	7	1
Avg_GRM_self	20	GM	3	2	0.377488409956848	7	1
Avg_GRM_self	20	GM	4	2	0.439239517047609	7	1
Avg_GRM_self	20	GM	5	2	0.426790466615276	7	1
Avg_GRM_self	20	GM	6	2	0.420828301240685	7	1
Avg_GRM_self	20	GM	7	2	0.414803192043695	7	1
Avg_GRM_self	20	GM	8	2	0.441626474668418	7	1
Avg_GRM_self	20	GM	9	2	0.431407579207291	7	1
Avg_GRM_self	20	GM	10	2	0.462016341858422	7	1
Avg_GRM_MinMax	20	GM	1	2	0.438796024395479	7	1
Avg_GRM_MinMax	20	GM	2	2	0.459550693284268	7	1
Avg_GRM_MinMax	20	GM	3	2	0.437791190462849	7	1
Avg_GRM_MinMax	20	GM	4	2	0.399131740060789	7	1
Avg_GRM_MinMax	20	GM	5	2	0.452319869178834	7	1
Avg_GRM_MinMax	20	GM	6	2	0.428132207840546	7	1
Avg_GRM_MinMax	20	GM	7	2	0.453907602078107	7	1
Avg_GRM_MinMax	20	GM	8	2	0.435263466552994	7	1
Avg_GRM_MinMax	20	GM	9	2	0.464812808364999	7	1
Avg_GRM_MinMax	20	GM	10	2	0.439470352614279	7	1
PCA_CDmean	20	GM	1	2	0.434398881398143	7	1
PCA_CDmean	20	GM	2	2	0.42363192689163	7	1
PCA_CDmean	20	GM	3	2	0.351597207235926	7	1
PCA_CDmean	20	GM	4	2	0.461749284958432	7	1
PCA_CDmean	20	GM	5	2	0.386194318256695	7	1
PCA_CDmean	20	GM	6	2	0.400040019805068	7	1
PCA_CDmean	20	GM	7	2	0.428611650826124	7	1
PCA_CDmean	20	GM	8	2	0.463619100330263	7	1
PCA_CDmean	20	GM	9	2	0.417881145619915	7	1
PCA_CDmean	20	GM	10	2	0.417554062386207	7	1
PLS_CDmean	20	GM	1	2	0.355338646823853	7	1
PLS_CDmean	20	GM	2	2	0.360059911546318	7	1
PLS_CDmean	20	GM	3	2	0.381303708659325	7	1
PLS_CDmean	20	GM	4	2	0.427897724136036	7	1
PLS_CDmean	20	GM	5	2	0.423642933828996	7	1
PLS_CDmean	20	GM	6	2	0.441043423006605	7	1
PLS_CDmean	20	GM	7	2	0.418712625591236	7	1
PLS_CDmean	20	GM	8	2	0.36478843285836	7	1
PLS_CDmean	20	GM	9	2	0.386535482991982	7	1
PLS_CDmean	20	GM	10	2	0.450312014477174	7	1
Random	20	GM	1	2	0.449875534369247	7	1
Random	20	GM	2	2	0.434820631027465	7	1
Random	20	GM	3	2	0.318131073763203	7	1
Random	20	GM	4	2	0.423847723603898	7	1
Random	20	GM	5	2	0.429482854157241	7	1
Random	20	GM	6	2	0.434461213492241	7	1
Random	20	GM	7	2	0.419643047500361	7	1
Random	20	GM	8	2	0.432558989845639	7	1
Random	20	GM	9	2	0.421050724203207	7	1
Random	20	GM	10	2	0.428534023902638	7	1
Avg_GRM_self	80	OIL	1	2	0.417807205116561	7	1
Avg_GRM_self	80	OIL	2	2	0.377639042535309	7	1
Avg_GRM_self	80	OIL	3	2	0.385420952183024	7	1
Avg_GRM_self	80	OIL	4	2	0.403634260764204	7	1
Avg_GRM_self	80	OIL	5	2	0.414936006228841	7	1
Avg_GRM_self	80	OIL	6	2	0.40726603618084	7	1
Avg_GRM_self	80	OIL	7	2	0.404093506681077	7	1
Avg_GRM_self	80	OIL	8	2	0.414465821847926	7	1
Avg_GRM_self	80	OIL	9	2	0.404047462084071	7	1
Avg_GRM_self	80	OIL	10	2	0.404377498418385	7	1
Avg_GRM_MinMax	80	OIL	1	2	0.405856506332608	7	1
Avg_GRM_MinMax	80	OIL	2	2	0.403491818164544	7	1
Avg_GRM_MinMax	80	OIL	3	2	0.415932447572151	7	1
Avg_GRM_MinMax	80	OIL	4	2	0.400201968267859	7	1
Avg_GRM_MinMax	80	OIL	5	2	0.411871349533916	7	1
Avg_GRM_MinMax	80	OIL	6	2	0.397285020175679	7	1
Avg_GRM_MinMax	80	OIL	7	2	0.401153615028155	7	1
Avg_GRM_MinMax	80	OIL	8	2	0.401870951626285	7	1
Avg_GRM_MinMax	80	OIL	9	2	0.415438873720161	7	1
Avg_GRM_MinMax	80	OIL	10	2	0.413944991176997	7	1
PCA_CDmean	80	OIL	1	2	0.409873247633801	7	1
PCA_CDmean	80	OIL	2	2	0.408869626035553	7	1
PCA_CDmean	80	OIL	3	2	0.408430303577055	7	1
PCA_CDmean	80	OIL	4	2	0.409985996005805	7	1
PCA_CDmean	80	OIL	5	2	0.41367871058748	7	1
PCA_CDmean	80	OIL	6	2	0.408489655778521	7	1
PCA_CDmean	80	OIL	7	2	0.39871147426908	7	1
PCA_CDmean	80	OIL	8	2	0.411043824313418	7	1
PCA_CDmean	80	OIL	9	2	0.385798208182427	7	1
PCA_CDmean	80	OIL	10	2	0.400132967011371	7	1
PLS_CDmean	80	OIL	1	2	0.404263580242835	7	1
PLS_CDmean	80	OIL	2	2	0.422986701152053	7	1
PLS_CDmean	80	OIL	3	2	0.402473198192944	7	1
PLS_CDmean	80	OIL	4	2	0.39129070687356	7	1
PLS_CDmean	80	OIL	5	2	0.410838146243557	7	1
PLS_CDmean	80	OIL	6	2	0.402386002458262	7	1
PLS_CDmean	80	OIL	7	2	0.394926939448681	7	1
PLS_CDmean	80	OIL	8	2	0.409174551566071	7	1
PLS_CDmean	80	OIL	9	2	0.416440568068351	7	1
PLS_CDmean	80	OIL	10	2	0.417675897834688	7	1
Random	80	OIL	1	2	0.417893535220922	7	1
Random	80	OIL	2	2	0.408567127423373	7	1
Random	80	OIL	3	2	0.394502234785214	7	1
Random	80	OIL	4	2	0.402625449297107	7	1
Random	80	OIL	5	2	0.404567668787262	7	1
Random	80	OIL	6	2	0.417249681228068	7	1
Random	80	OIL	7	2	0.404945331401367	7	1
Random	80	OIL	8	2	0.388834808218916	7	1
Random	80	OIL	9	2	0.3996122072498	7	1
Random	80	OIL	10	2	0.399525224660293	7	1
Avg_GRM_self	60	OIL	1	2	0.390041521439339	7	1
Avg_GRM_self	60	OIL	2	2	0.402063309550016	7	1
Avg_GRM_self	60	OIL	3	2	0.391024483101655	7	1
Avg_GRM_self	60	OIL	4	2	0.394167615896673	7	1
Avg_GRM_self	60	OIL	5	2	0.406396730544195	7	1
Avg_GRM_self	60	OIL	6	2	0.381903681964598	7	1
Avg_GRM_self	60	OIL	7	2	0.388973760950914	7	1
Avg_GRM_self	60	OIL	8	2	0.384882992940612	7	1
Avg_GRM_self	60	OIL	9	2	0.396657943266018	7	1
Avg_GRM_self	60	OIL	10	2	0.381495009553373	7	1
Avg_GRM_MinMax	60	OIL	1	2	0.405323094074869	7	1
Avg_GRM_MinMax	60	OIL	2	2	0.397006592310762	7	1
Avg_GRM_MinMax	60	OIL	3	2	0.393878665118438	7	1
Avg_GRM_MinMax	60	OIL	4	2	0.411409373933096	7	1
Avg_GRM_MinMax	60	OIL	5	2	0.404040133056971	7	1
Avg_GRM_MinMax	60	OIL	6	2	0.386172697960219	7	1
Avg_GRM_MinMax	60	OIL	7	2	0.391532641286248	7	1
Avg_GRM_MinMax	60	OIL	8	2	0.418230030674545	7	1
Avg_GRM_MinMax	60	OIL	9	2	0.387663977673377	7	1
Avg_GRM_MinMax	60	OIL	10	2	0.394015827110944	7	1
PCA_CDmean	60	OIL	1	2	0.415376453928694	7	1
PCA_CDmean	60	OIL	2	2	0.409605686948839	7	1
PCA_CDmean	60	OIL	3	2	0.404386529681379	7	1
PCA_CDmean	60	OIL	4	2	0.377601676974968	7	1
PCA_CDmean	60	OIL	5	2	0.394852587869884	7	1
PCA_CDmean	60	OIL	6	2	0.389535596383723	7	1
PCA_CDmean	60	OIL	7	2	0.393537137608607	7	1
PCA_CDmean	60	OIL	8	2	0.392061370140155	7	1
PCA_CDmean	60	OIL	9	2	0.406196120470058	7	1
PCA_CDmean	60	OIL	10	2	0.38730865920067	7	1
PLS_CDmean	60	OIL	1	2	0.39646742343628	7	1
PLS_CDmean	60	OIL	2	2	0.398748977404871	7	1
PLS_CDmean	60	OIL	3	2	0.413426183017964	7	1
PLS_CDmean	60	OIL	4	2	0.38496677040657	7	1
PLS_CDmean	60	OIL	5	2	0.405098982222133	7	1
PLS_CDmean	60	OIL	6	2	0.407776775934603	7	1
PLS_CDmean	60	OIL	7	2	0.407409107108484	7	1
PLS_CDmean	60	OIL	8	2	0.40424091078981	7	1
PLS_CDmean	60	OIL	9	2	0.366475122332822	7	1
PLS_CDmean	60	OIL	10	2	0.405859271986836	7	1
Random	60	OIL	1	2	0.381299838040901	7	1
Random	60	OIL	2	2	0.368252348024112	7	1
Random	60	OIL	3	2	0.389921051218036	7	1
Random	60	OIL	4	2	0.390532407565482	7	1
Random	60	OIL	5	2	0.395717104120515	7	1
Random	60	OIL	6	2	0.372987614553306	7	1
Random	60	OIL	7	2	0.397097079013112	7	1
Random	60	OIL	8	2	0.389564067245339	7	1
Random	60	OIL	9	2	0.39937231089312	7	1
Random	60	OIL	10	2	0.406605678004644	7	1
Avg_GRM_self	40	OIL	1	2	0.365837353438748	7	1
Avg_GRM_self	40	OIL	2	2	0.385123657199642	7	1
Avg_GRM_self	40	OIL	3	2	0.388183445590833	7	1
Avg_GRM_self	40	OIL	4	2	0.38130358568835	7	1
Avg_GRM_self	40	OIL	5	2	0.382823098646706	7	1
Avg_GRM_self	40	OIL	6	2	0.377991444874008	7	1
Avg_GRM_self	40	OIL	7	2	0.37272827299845	7	1
Avg_GRM_self	40	OIL	8	2	0.361440633139063	7	1
Avg_GRM_self	40	OIL	9	2	0.365066087673115	7	1
Avg_GRM_self	40	OIL	10	2	0.37337547872242	7	1
Avg_GRM_MinMax	40	OIL	1	2	0.359159562538859	7	1
Avg_GRM_MinMax	40	OIL	2	2	0.374395088271757	7	1
Avg_GRM_MinMax	40	OIL	3	2	0.378505819714783	7	1
Avg_GRM_MinMax	40	OIL	4	2	0.379502930162005	7	1
Avg_GRM_MinMax	40	OIL	5	2	0.390480189420965	7	1
Avg_GRM_MinMax	40	OIL	6	2	0.365681530585708	7	1
Avg_GRM_MinMax	40	OIL	7	2	0.381070330877607	7	1
Avg_GRM_MinMax	40	OIL	8	2	0.379236611738104	7	1
Avg_GRM_MinMax	40	OIL	9	2	0.367557148104988	7	1
Avg_GRM_MinMax	40	OIL	10	2	0.380853702798917	7	1
PCA_CDmean	40	OIL	1	2	0.398035815749198	7	1
PCA_CDmean	40	OIL	2	2	0.349045101112056	7	1
PCA_CDmean	40	OIL	3	2	0.370095225311844	7	1
PCA_CDmean	40	OIL	4	2	0.359171573401615	7	1
PCA_CDmean	40	OIL	5	2	0.350103202428139	7	1
PCA_CDmean	40	OIL	6	2	0.386485215474347	7	1
PCA_CDmean	40	OIL	7	2	0.396615589217034	7	1
PCA_CDmean	40	OIL	8	2	0.366889283205211	7	1
PCA_CDmean	40	OIL	9	2	0.368004458050714	7	1
PCA_CDmean	40	OIL	10	2	0.369490696044055	7	1
PLS_CDmean	40	OIL	1	2	0.375334644756759	7	1
PLS_CDmean	40	OIL	2	2	0.395753443429601	7	1
PLS_CDmean	40	OIL	3	2	0.380116267211309	7	1
PLS_CDmean	40	OIL	4	2	0.370345185141842	7	1
PLS_CDmean	40	OIL	5	2	0.383337347682338	7	1
PLS_CDmean	40	OIL	6	2	0.380861060160234	7	1
PLS_CDmean	40	OIL	7	2	0.395258010250519	7	1
PLS_CDmean	40	OIL	8	2	0.398527873174976	7	1
PLS_CDmean	40	OIL	9	2	0.354625010688839	7	1
PLS_CDmean	40	OIL	10	2	0.410385263682218	7	1
Random	40	OIL	1	2	0.380655341141213	7	1
Random	40	OIL	2	2	0.365947545283512	7	1
Random	40	OIL	3	2	0.380960683365652	7	1
Random	40	OIL	4	2	0.383416523176515	7	1
Random	40	OIL	5	2	0.37650132059212	7	1
Random	40	OIL	6	2	0.36714757394025	7	1
Random	40	OIL	7	2	0.351482347128318	7	1
Random	40	OIL	8	2	0.370824559588107	7	1
Random	40	OIL	9	2	0.396022057621234	7	1
Random	40	OIL	10	2	0.370638183222268	7	1
Avg_GRM_self	20	OIL	1	2	0.37843177359737	7	1
Avg_GRM_self	20	OIL	2	2	0.358985601917151	7	1
Avg_GRM_self	20	OIL	3	2	0.345784493371908	7	1
Avg_GRM_self	20	OIL	4	2	0.342453259284148	7	1
Avg_GRM_self	20	OIL	5	2	0.313170678457822	7	1
Avg_GRM_self	20	OIL	6	2	0.381369369632921	7	1
Avg_GRM_self	20	OIL	7	2	0.328651567588144	7	1
Avg_GRM_self	20	OIL	8	2	0.352641045810028	7	1
Avg_GRM_self	20	OIL	9	2	0.353580716945856	7	1
Avg_GRM_self	20	OIL	10	2	0.352638117307465	7	1
Avg_GRM_MinMax	20	OIL	1	2	0.362473443264486	7	1
Avg_GRM_MinMax	20	OIL	2	2	0.359955360035518	7	1
Avg_GRM_MinMax	20	OIL	3	2	0.340461623094415	7	1
Avg_GRM_MinMax	20	OIL	4	2	0.361295675813252	7	1
Avg_GRM_MinMax	20	OIL	5	2	0.369478131639821	7	1
Avg_GRM_MinMax	20	OIL	6	2	0.320722948473138	7	1
Avg_GRM_MinMax	20	OIL	7	2	0.359998386740436	7	1
Avg_GRM_MinMax	20	OIL	8	2	0.342726844086321	7	1
Avg_GRM_MinMax	20	OIL	9	2	0.340839960495624	7	1
Avg_GRM_MinMax	20	OIL	10	2	0.336471542039367	7	1
PCA_CDmean	20	OIL	1	2	0.33943777049275	7	1
PCA_CDmean	20	OIL	2	2	0.332953103848815	7	1
PCA_CDmean	20	OIL	3	2	0.354566723314154	7	1
PCA_CDmean	20	OIL	4	2	0.336617600371467	7	1
PCA_CDmean	20	OIL	5	2	0.370711155913745	7	1
PCA_CDmean	20	OIL	6	2	0.329334465330474	7	1
PCA_CDmean	20	OIL	7	2	0.363692331595847	7	1
PCA_CDmean	20	OIL	8	2	0.314569660663764	7	1
PCA_CDmean	20	OIL	9	2	0.335536869470061	7	1
PCA_CDmean	20	OIL	10	2	0.382016614189179	7	1
PLS_CDmean	20	OIL	1	2	0.365743084160051	7	1
PLS_CDmean	20	OIL	2	2	0.345510874571543	7	1
PLS_CDmean	20	OIL	3	2	0.342717555963479	7	1
PLS_CDmean	20	OIL	4	2	0.34029968231581	7	1
PLS_CDmean	20	OIL	5	2	0.373243340110424	7	1
PLS_CDmean	20	OIL	6	2	0.316479407593309	7	1
PLS_CDmean	20	OIL	7	2	0.31682046003925	7	1
PLS_CDmean	20	OIL	8	2	0.395950498520702	7	1
PLS_CDmean	20	OIL	9	2	0.409989491431317	7	1
PLS_CDmean	20	OIL	10	2	0.385148250523947	7	1
Random	20	OIL	1	2	0.368160012851572	7	1
Random	20	OIL	2	2	0.32603443991683	7	1
Random	20	OIL	3	2	0.358099575148774	7	1
Random	20	OIL	4	2	0.37191621505695	7	1
Random	20	OIL	5	2	0.337919271807014	7	1
Random	20	OIL	6	2	0.323990068351199	7	1
Random	20	OIL	7	2	0.309538283175808	7	1
Random	20	OIL	8	2	0.400678081585803	7	1
Random	20	OIL	9	2	0.325580594552617	7	1
Random	20	OIL	10	2	0.306781891358596	7	1
Avg_GRM_self	80	YLD	1	3	0.3256173930575	7	1
Avg_GRM_self	80	YLD	2	3	0.323659101505053	7	1
Avg_GRM_self	80	YLD	3	3	0.312607157374029	7	1
Avg_GRM_self	80	YLD	4	3	0.304786641939105	7	1
Avg_GRM_self	80	YLD	5	3	0.312394968425265	7	1
Avg_GRM_self	80	YLD	6	3	0.328042736132775	7	1
Avg_GRM_self	80	YLD	7	3	0.318185577401757	7	1
Avg_GRM_self	80	YLD	8	3	0.315334167718979	7	1
Avg_GRM_self	80	YLD	9	3	0.298227259682471	7	1
Avg_GRM_self	80	YLD	10	3	0.307899243764588	7	1
Avg_GRM_MinMax	80	YLD	1	3	0.306800085875932	7	1
Avg_GRM_MinMax	80	YLD	2	3	0.307845075055745	7	1
Avg_GRM_MinMax	80	YLD	3	3	0.320996008406329	7	1
Avg_GRM_MinMax	80	YLD	4	3	0.29990047568938	7	1
Avg_GRM_MinMax	80	YLD	5	3	0.320913200594998	7	1
Avg_GRM_MinMax	80	YLD	6	3	0.312433933937835	7	1
Avg_GRM_MinMax	80	YLD	7	3	0.321687737809984	7	1
Avg_GRM_MinMax	80	YLD	8	3	0.315407484311493	7	1
Avg_GRM_MinMax	80	YLD	9	3	0.30229091657127	7	1
Avg_GRM_MinMax	80	YLD	10	3	0.292641845416136	7	1
PCA_CDmean	80	YLD	1	3	0.321804561468216	7	1
PCA_CDmean	80	YLD	2	3	0.317446410149374	7	1
PCA_CDmean	80	YLD	3	3	0.316957054823814	7	1
PCA_CDmean	80	YLD	4	3	0.3296260959654	7	1
PCA_CDmean	80	YLD	5	3	0.327292705390318	7	1
PCA_CDmean	80	YLD	6	3	0.319235880779531	7	1
PCA_CDmean	80	YLD	7	3	0.316138866632481	7	1
PCA_CDmean	80	YLD	8	3	0.318890324672297	7	1
PCA_CDmean	80	YLD	9	3	0.312157281558487	7	1
PCA_CDmean	80	YLD	10	3	0.31677722268242	7	1
PLS_CDmean	80	YLD	1	3	0.339063768396222	7	1
PLS_CDmean	80	YLD	2	3	0.315625547421627	7	1
PLS_CDmean	80	YLD	3	3	0.325253184622122	7	1
PLS_CDmean	80	YLD	4	3	0.321761043562234	7	1
PLS_CDmean	80	YLD	5	3	0.300386364147651	7	1
PLS_CDmean	80	YLD	6	3	0.297156982259575	7	1
PLS_CDmean	80	YLD	7	3	0.314376949055765	7	1
PLS_CDmean	80	YLD	8	3	0.312293938833904	7	1
PLS_CDmean	80	YLD	9	3	0.315642624229423	7	1
PLS_CDmean	80	YLD	10	3	0.332529199427876	7	1
Random	80	YLD	1	3	0.330151290254496	7	1
Random	80	YLD	2	3	0.316474228029275	7	1
Random	80	YLD	3	3	0.344880634417485	7	1
Random	80	YLD	4	3	0.326044919369183	7	1
Random	80	YLD	5	3	0.298867152248694	7	1
Random	80	YLD	6	3	0.317157513611498	7	1
Random	80	YLD	7	3	0.322929853171757	7	1
Random	80	YLD	8	3	0.306659721097174	7	1
Random	80	YLD	9	3	0.311505224134086	7	1
Random	80	YLD	10	3	0.322989282559007	7	1
Avg_GRM_self	60	YLD	1	3	0.293891798131415	7	1
Avg_GRM_self	60	YLD	2	3	0.290730622539184	7	1
Avg_GRM_self	60	YLD	3	3	0.314546565628691	7	1
Avg_GRM_self	60	YLD	4	3	0.311466404478581	7	1
Avg_GRM_self	60	YLD	5	3	0.299930984383199	7	1
Avg_GRM_self	60	YLD	6	3	0.296778879341065	7	1
Avg_GRM_self	60	YLD	7	3	0.29930751822742	7	1
Avg_GRM_self	60	YLD	8	3	0.27707549253403	7	1
Avg_GRM_self	60	YLD	9	3	0.320266339446187	7	1
Avg_GRM_self	60	YLD	10	3	0.307188507288544	7	1
Avg_GRM_MinMax	60	YLD	1	3	0.324508275530874	7	1
Avg_GRM_MinMax	60	YLD	2	3	0.303225982756711	7	1
Avg_GRM_MinMax	60	YLD	3	3	0.300793970366442	7	1
Avg_GRM_MinMax	60	YLD	4	3	0.322450451507824	7	1
Avg_GRM_MinMax	60	YLD	5	3	0.302878608176436	7	1
Avg_GRM_MinMax	60	YLD	6	3	0.28515228464874	7	1
Avg_GRM_MinMax	60	YLD	7	3	0.284868945860099	7	1
Avg_GRM_MinMax	60	YLD	8	3	0.303658156355024	7	1
Avg_GRM_MinMax	60	YLD	9	3	0.321182543016999	7	1
Avg_GRM_MinMax	60	YLD	10	3	0.299304610074693	7	1
PCA_CDmean	60	YLD	1	3	0.31384742161804	7	1
PCA_CDmean	60	YLD	2	3	0.312926347114019	7	1
PCA_CDmean	60	YLD	3	3	0.310145361427105	7	1
PCA_CDmean	60	YLD	4	3	0.312541063566268	7	1
PCA_CDmean	60	YLD	5	3	0.317114483804919	7	1
PCA_CDmean	60	YLD	6	3	0.320850043108787	7	1
PCA_CDmean	60	YLD	7	3	0.284426815290799	7	1
PCA_CDmean	60	YLD	8	3	0.3235199047437	7	1
PCA_CDmean	60	YLD	9	3	0.313875107926655	7	1
PCA_CDmean	60	YLD	10	3	0.326163747760126	7	1
PLS_CDmean	60	YLD	1	3	0.26825156632391	7	1
PLS_CDmean	60	YLD	2	3	0.299031281173344	7	1
PLS_CDmean	60	YLD	3	3	0.293374018250458	7	1
PLS_CDmean	60	YLD	4	3	0.298894350648576	7	1
PLS_CDmean	60	YLD	5	3	0.333850341422751	7	1
PLS_CDmean	60	YLD	6	3	0.325024897547295	7	1
PLS_CDmean	60	YLD	7	3	0.288878282436132	7	1
PLS_CDmean	60	YLD	8	3	0.331481598706054	7	1
PLS_CDmean	60	YLD	9	3	0.33177400867761	7	1
PLS_CDmean	60	YLD	10	3	0.31506341136055	7	1
Random	60	YLD	1	3	0.318687213565866	7	1
Random	60	YLD	2	3	0.308902916640812	7	1
Random	60	YLD	3	3	0.317102932536835	7	1
Random	60	YLD	4	3	0.300257985755559	7	1
Random	60	YLD	5	3	0.320694629764075	7	1
Random	60	YLD	6	3	0.327292263100215	7	1
Random	60	YLD	7	3	0.307059775026116	7	1
Random	60	YLD	8	3	0.284812591674226	7	1
Random	60	YLD	9	3	0.293872098604597	7	1
Random	60	YLD	10	3	0.311176170267918	7	1
Avg_GRM_self	40	YLD	1	3	0.288239554175636	7	1
Avg_GRM_self	40	YLD	2	3	0.307834118138394	7	1
Avg_GRM_self	40	YLD	3	3	0.30655664327958	7	1
Avg_GRM_self	40	YLD	4	3	0.341166421697329	7	1
Avg_GRM_self	40	YLD	5	3	0.310654622832012	7	1
Avg_GRM_self	40	YLD	6	3	0.316905063266868	7	1
Avg_GRM_self	40	YLD	7	3	0.308290743303795	7	1
Avg_GRM_self	40	YLD	8	3	0.298538311108201	7	1
Avg_GRM_self	40	YLD	9	3	0.31293317860217	7	1
Avg_GRM_self	40	YLD	10	3	0.309115607100389	7	1
Avg_GRM_MinMax	40	YLD	1	3	0.302443010051533	7	1
Avg_GRM_MinMax	40	YLD	2	3	0.316088463471227	7	1
Avg_GRM_MinMax	40	YLD	3	3	0.289954743187825	7	1
Avg_GRM_MinMax	40	YLD	4	3	0.285985590360791	7	1
Avg_GRM_MinMax	40	YLD	5	3	0.308934490008144	7	1
Avg_GRM_MinMax	40	YLD	6	3	0.308063384099737	7	1
Avg_GRM_MinMax	40	YLD	7	3	0.302359789416789	7	1
Avg_GRM_MinMax	40	YLD	8	3	0.298502122941532	7	1
Avg_GRM_MinMax	40	YLD	9	3	0.282926872943076	7	1
Avg_GRM_MinMax	40	YLD	10	3	0.278108419371286	7	1
PCA_CDmean	40	YLD	1	3	0.331980903103772	7	1
PCA_CDmean	40	YLD	2	3	0.27008865275192	7	1
PCA_CDmean	40	YLD	3	3	0.248030054682514	7	1
PCA_CDmean	40	YLD	4	3	0.297999287457669	7	1
PCA_CDmean	40	YLD	5	3	0.297568127358077	7	1
PCA_CDmean	40	YLD	6	3	0.274010390916166	7	1
PCA_CDmean	40	YLD	7	3	0.282512339386376	7	1
PCA_CDmean	40	YLD	8	3	0.307911147986706	7	1
PCA_CDmean	40	YLD	9	3	0.289573796445162	7	1
PCA_CDmean	40	YLD	10	3	0.312341689943403	7	1
PLS_CDmean	40	YLD	1	3	0.263210722136271	7	1
PLS_CDmean	40	YLD	2	3	0.313851190535853	7	1
PLS_CDmean	40	YLD	3	3	0.270800034317458	7	1
PLS_CDmean	40	YLD	4	3	0.302852511530591	7	1
PLS_CDmean	40	YLD	5	3	0.308114633823969	7	1
PLS_CDmean	40	YLD	6	3	0.293035062528055	7	1
PLS_CDmean	40	YLD	7	3	0.298881108842397	7	1
PLS_CDmean	40	YLD	8	3	0.276173909933333	7	1
PLS_CDmean	40	YLD	9	3	0.293605752327086	7	1
PLS_CDmean	40	YLD	10	3	0.30064974865883	7	1
Random	40	YLD	1	3	0.259443761374941	7	1
Random	40	YLD	2	3	0.291762582367953	7	1
Random	40	YLD	3	3	0.28933927388542	7	1
Random	40	YLD	4	3	0.281575420769874	7	1
Random	40	YLD	5	3	0.267026023938336	7	1
Random	40	YLD	6	3	0.294448090230658	7	1
Random	40	YLD	7	3	0.300573160127844	7	1
Random	40	YLD	8	3	0.301691684287483	7	1
Random	40	YLD	9	3	0.300810459526886	7	1
Random	40	YLD	10	3	0.308383872157321	7	1
Avg_GRM_self	20	YLD	1	3	0.317337740736552	7	1
Avg_GRM_self	20	YLD	2	3	0.317207675577007	7	1
Avg_GRM_self	20	YLD	3	3	0.312715307071597	7	1
Avg_GRM_self	20	YLD	4	3	0.280126749401167	7	1
Avg_GRM_self	20	YLD	5	3	0.303009831158314	7	1
Avg_GRM_self	20	YLD	6	3	0.280773993133853	7	1
Avg_GRM_self	20	YLD	7	3	0.326355946632454	7	1
Avg_GRM_self	20	YLD	8	3	0.316862914753764	7	1
Avg_GRM_self	20	YLD	9	3	0.283370408187937	7	1
Avg_GRM_self	20	YLD	10	3	0.267958419375902	7	1
Avg_GRM_MinMax	20	YLD	1	3	0.280677571728909	7	1
Avg_GRM_MinMax	20	YLD	2	3	0.314067256202697	7	1
Avg_GRM_MinMax	20	YLD	3	3	0.300096621925676	7	1
Avg_GRM_MinMax	20	YLD	4	3	0.303951113125336	7	1
Avg_GRM_MinMax	20	YLD	5	3	0.282496502427958	7	1
Avg_GRM_MinMax	20	YLD	6	3	0.287001781028944	7	1
Avg_GRM_MinMax	20	YLD	7	3	0.305104076537168	7	1
Avg_GRM_MinMax	20	YLD	8	3	0.296892405370812	7	1
Avg_GRM_MinMax	20	YLD	9	3	0.278809860093989	7	1
Avg_GRM_MinMax	20	YLD	10	3	0.27107812571832	7	1
PCA_CDmean	20	YLD	1	3	0.256958428197187	7	1
PCA_CDmean	20	YLD	2	3	0.283268863845755	7	1
PCA_CDmean	20	YLD	3	3	0.239404480505764	7	1
PCA_CDmean	20	YLD	4	3	0.23594242817318	7	1
PCA_CDmean	20	YLD	5	3	0.267840091686678	7	1
PCA_CDmean	20	YLD	6	3	0.292674534643466	7	1
PCA_CDmean	20	YLD	7	3	0.309872094792337	7	1
PCA_CDmean	20	YLD	8	3	0.262194289158405	7	1
PCA_CDmean	20	YLD	9	3	0.258838001786682	7	1
PCA_CDmean	20	YLD	10	3	0.333283877689417	7	1
PLS_CDmean	20	YLD	1	3	0.268295139600071	7	1
PLS_CDmean	20	YLD	2	3	0.326317733059481	7	1
PLS_CDmean	20	YLD	3	3	0.250832832516645	7	1
PLS_CDmean	20	YLD	4	3	0.268786543624615	7	1
PLS_CDmean	20	YLD	5	3	0.269682628670841	7	1
PLS_CDmean	20	YLD	6	3	0.267027153441853	7	1
PLS_CDmean	20	YLD	7	3	0.277620549184441	7	1
PLS_CDmean	20	YLD	8	3	0.295911602747586	7	1
PLS_CDmean	20	YLD	9	3	0.286030258910374	7	1
PLS_CDmean	20	YLD	10	3	0.268104876561066	7	1
Random	20	YLD	1	3	0.285690918887955	7	1
Random	20	YLD	2	3	0.278523813707268	7	1
Random	20	YLD	3	3	0.259284151091463	7	1
Random	20	YLD	4	3	0.289539645192321	7	1
Random	20	YLD	5	3	0.25071321356736	7	1
Random	20	YLD	6	3	0.255733384221791	7	1
Random	20	YLD	7	3	0.294621620112639	7	1
Random	20	YLD	8	3	0.277842831114994	7	1
Random	20	YLD	9	3	0.289024934682764	7	1
Random	20	YLD	10	3	0.327469695287583	7	1
Avg_GRM_self	80	GM	1	3	0.435078793223473	7	1
Avg_GRM_self	80	GM	2	3	0.432481603563115	7	1
Avg_GRM_self	80	GM	3	3	0.426409033778202	7	1
Avg_GRM_self	80	GM	4	3	0.416753614050041	7	1
Avg_GRM_self	80	GM	5	3	0.418898652992097	7	1
Avg_GRM_self	80	GM	6	3	0.430496781799176	7	1
Avg_GRM_self	80	GM	7	3	0.446058748199943	7	1
Avg_GRM_self	80	GM	8	3	0.433567720371796	7	1
Avg_GRM_self	80	GM	9	3	0.425784180884865	7	1
Avg_GRM_self	80	GM	10	3	0.431369527680379	7	1
Avg_GRM_MinMax	80	GM	1	3	0.418599703728825	7	1
Avg_GRM_MinMax	80	GM	2	3	0.410130682903017	7	1
Avg_GRM_MinMax	80	GM	3	3	0.445380415098453	7	1
Avg_GRM_MinMax	80	GM	4	3	0.395277617321312	7	1
Avg_GRM_MinMax	80	GM	5	3	0.433478035525669	7	1
Avg_GRM_MinMax	80	GM	6	3	0.41403555373946	7	1
Avg_GRM_MinMax	80	GM	7	3	0.42635348096986	7	1
Avg_GRM_MinMax	80	GM	8	3	0.444329396941702	7	1
Avg_GRM_MinMax	80	GM	9	3	0.426689942905812	7	1
Avg_GRM_MinMax	80	GM	10	3	0.429078267124013	7	1
PCA_CDmean	80	GM	1	3	0.434367895470104	7	1
PCA_CDmean	80	GM	2	3	0.414878815319803	7	1
PCA_CDmean	80	GM	3	3	0.414614156289122	7	1
PCA_CDmean	80	GM	4	3	0.391443766279013	7	1
PCA_CDmean	80	GM	5	3	0.431558490847466	7	1
PCA_CDmean	80	GM	6	3	0.452378649180109	7	1
PCA_CDmean	80	GM	7	3	0.423617781748245	7	1
PCA_CDmean	80	GM	8	3	0.439094161773845	7	1
PCA_CDmean	80	GM	9	3	0.417885491467099	7	1
PCA_CDmean	80	GM	10	3	0.41559307111069	7	1
PLS_CDmean	80	GM	1	3	0.40376648746386	7	1
PLS_CDmean	80	GM	2	3	0.414055636593118	7	1
PLS_CDmean	80	GM	3	3	0.429075235358559	7	1
PLS_CDmean	80	GM	4	3	0.427786958435911	7	1
PLS_CDmean	80	GM	5	3	0.415779742696467	7	1
PLS_CDmean	80	GM	6	3	0.427559125582	7	1
PLS_CDmean	80	GM	7	3	0.429313008725003	7	1
PLS_CDmean	80	GM	8	3	0.420375128365424	7	1
PLS_CDmean	80	GM	9	3	0.423831366087594	7	1
PLS_CDmean	80	GM	10	3	0.428239371548479	7	1
Random	80	GM	1	3	0.444678277366697	7	1
Random	80	GM	2	3	0.433931770012485	7	1
Random	80	GM	3	3	0.438139473401789	7	1
Random	80	GM	4	3	0.42891723517429	7	1
Random	80	GM	5	3	0.423475647487205	7	1
Random	80	GM	6	3	0.444196015213493	7	1
Random	80	GM	7	3	0.442280499317826	7	1
Random	80	GM	8	3	0.453387434545586	7	1
Random	80	GM	9	3	0.439591872163944	7	1
Random	80	GM	10	3	0.418980091836417	7	1
Avg_GRM_self	60	GM	1	3	0.432781690220004	7	1
Avg_GRM_self	60	GM	2	3	0.419900081930173	7	1
Avg_GRM_self	60	GM	3	3	0.422847734487818	7	1
Avg_GRM_self	60	GM	4	3	0.423200507008183	7	1
Avg_GRM_self	60	GM	5	3	0.403255797581229	7	1
Avg_GRM_self	60	GM	6	3	0.4256944854728	7	1
Avg_GRM_self	60	GM	7	3	0.432912191663021	7	1
Avg_GRM_self	60	GM	8	3	0.450294019199315	7	1
Avg_GRM_self	60	GM	9	3	0.457628658757009	7	1
Avg_GRM_self	60	GM	10	3	0.415872604946467	7	1
Avg_GRM_MinMax	60	GM	1	3	0.408503160435614	7	1
Avg_GRM_MinMax	60	GM	2	3	0.427178815360284	7	1
Avg_GRM_MinMax	60	GM	3	3	0.409165763092544	7	1
Avg_GRM_MinMax	60	GM	4	3	0.422624756265663	7	1
Avg_GRM_MinMax	60	GM	5	3	0.463234277618334	7	1
Avg_GRM_MinMax	60	GM	6	3	0.431795663924141	7	1
Avg_GRM_MinMax	60	GM	7	3	0.431953528350547	7	1
Avg_GRM_MinMax	60	GM	8	3	0.4030497207054	7	1
Avg_GRM_MinMax	60	GM	9	3	0.455075815098692	7	1
Avg_GRM_MinMax	60	GM	10	3	0.414242375691612	7	1
PCA_CDmean	60	GM	1	3	0.443813024873796	7	1
PCA_CDmean	60	GM	2	3	0.434998443872735	7	1
PCA_CDmean	60	GM	3	3	0.408795361244245	7	1
PCA_CDmean	60	GM	4	3	0.447963951027862	7	1
PCA_CDmean	60	GM	5	3	0.427299899869582	7	1
PCA_CDmean	60	GM	6	3	0.441046019161338	7	1
PCA_CDmean	60	GM	7	3	0.405319188680779	7	1
PCA_CDmean	60	GM	8	3	0.39946369441951	7	1
PCA_CDmean	60	GM	9	3	0.414448426175221	7	1
PCA_CDmean	60	GM	10	3	0.425959558214951	7	1
PLS_CDmean	60	GM	1	3	0.4266586746684	7	1
PLS_CDmean	60	GM	2	3	0.453239051102265	7	1
PLS_CDmean	60	GM	3	3	0.394047284906781	7	1
PLS_CDmean	60	GM	4	3	0.418822865190652	7	1
PLS_CDmean	60	GM	5	3	0.382876356926133	7	1
PLS_CDmean	60	GM	6	3	0.436195183208358	7	1
PLS_CDmean	60	GM	7	3	0.407029587382669	7	1
PLS_CDmean	60	GM	8	3	0.441818833312605	7	1
PLS_CDmean	60	GM	9	3	0.387415643752569	7	1
PLS_CDmean	60	GM	10	3	0.440649420928616	7	1
Random	60	GM	1	3	0.449217906878028	7	1
Random	60	GM	2	3	0.421849926113574	7	1
Random	60	GM	3	3	0.430766206163799	7	1
Random	60	GM	4	3	0.418897362662659	7	1
Random	60	GM	5	3	0.446607940834227	7	1
Random	60	GM	6	3	0.409459829961498	7	1
Random	60	GM	7	3	0.407983678799808	7	1
Random	60	GM	8	3	0.445351151465775	7	1
Random	60	GM	9	3	0.423387411049234	7	1
Random	60	GM	10	3	0.464067598105597	7	1
Avg_GRM_self	40	GM	1	3	0.456368765371964	7	1
Avg_GRM_self	40	GM	2	3	0.42725965958403	7	1
Avg_GRM_self	40	GM	3	3	0.415972878472669	7	1
Avg_GRM_self	40	GM	4	3	0.431703135661252	7	1
Avg_GRM_self	40	GM	5	3	0.420426418722978	7	1
Avg_GRM_self	40	GM	6	3	0.408804332979551	7	1
Avg_GRM_self	40	GM	7	3	0.427815790317632	7	1
Avg_GRM_self	40	GM	8	3	0.411488425709223	7	1
Avg_GRM_self	40	GM	9	3	0.397246753253956	7	1
Avg_GRM_self	40	GM	10	3	0.400466350349941	7	1
Avg_GRM_MinMax	40	GM	1	3	0.421487233151543	7	1
Avg_GRM_MinMax	40	GM	2	3	0.419389217645464	7	1
Avg_GRM_MinMax	40	GM	3	3	0.452821271067102	7	1
Avg_GRM_MinMax	40	GM	4	3	0.423625232408069	7	1
Avg_GRM_MinMax	40	GM	5	3	0.450738409677682	7	1
Avg_GRM_MinMax	40	GM	6	3	0.428592564362533	7	1
Avg_GRM_MinMax	40	GM	7	3	0.407903074589627	7	1
Avg_GRM_MinMax	40	GM	8	3	0.420512498240745	7	1
Avg_GRM_MinMax	40	GM	9	3	0.425423787054367	7	1
Avg_GRM_MinMax	40	GM	10	3	0.419832870925847	7	1
PCA_CDmean	40	GM	1	3	0.393348038264276	7	1
PCA_CDmean	40	GM	2	3	0.418486058090417	7	1
PCA_CDmean	40	GM	3	3	0.393625054369232	7	1
PCA_CDmean	40	GM	4	3	0.400219978258945	7	1
PCA_CDmean	40	GM	5	3	0.438497456169768	7	1
PCA_CDmean	40	GM	6	3	0.405501669596343	7	1
PCA_CDmean	40	GM	7	3	0.431207301535208	7	1
PCA_CDmean	40	GM	8	3	0.405152011953682	7	1
PCA_CDmean	40	GM	9	3	0.424657826257903	7	1
PCA_CDmean	40	GM	10	3	0.43212823387351	7	1
PLS_CDmean	40	GM	1	3	0.463595030466815	7	1
PLS_CDmean	40	GM	2	3	0.407283210045918	7	1
PLS_CDmean	40	GM	3	3	0.414462304118157	7	1
PLS_CDmean	40	GM	4	3	0.398987415252781	7	1
PLS_CDmean	40	GM	5	3	0.465759503183484	7	1
PLS_CDmean	40	GM	6	3	0.433784920951794	7	1
PLS_CDmean	40	GM	7	3	0.397232382666971	7	1
PLS_CDmean	40	GM	8	3	0.411697017460697	7	1
PLS_CDmean	40	GM	9	3	0.377787412708077	7	1
PLS_CDmean	40	GM	10	3	0.477583619339789	7	1
Random	40	GM	1	3	0.421120798749125	7	1
Random	40	GM	2	3	0.402995080094006	7	1
Random	40	GM	3	3	0.431549810924581	7	1
Random	40	GM	4	3	0.402804484912572	7	1
Random	40	GM	5	3	0.398210825615561	7	1
Random	40	GM	6	3	0.384797847285962	7	1
Random	40	GM	7	3	0.417933344101365	7	1
Random	40	GM	8	3	0.392518924176335	7	1
Random	40	GM	9	3	0.397301569248101	7	1
Random	40	GM	10	3	0.43698504408206	7	1
Avg_GRM_self	20	GM	1	3	0.431130477918126	7	1
Avg_GRM_self	20	GM	2	3	0.376181802201046	7	1
Avg_GRM_self	20	GM	3	3	0.387760866878291	7	1
Avg_GRM_self	20	GM	4	3	0.431366301087902	7	1
Avg_GRM_self	20	GM	5	3	0.414931231446071	7	1
Avg_GRM_self	20	GM	6	3	0.39460893860166	7	1
Avg_GRM_self	20	GM	7	3	0.415881785511988	7	1
Avg_GRM_self	20	GM	8	3	0.450360895408219	7	1
Avg_GRM_self	20	GM	9	3	0.42234939780842	7	1
Avg_GRM_self	20	GM	10	3	0.454178326725554	7	1
Avg_GRM_MinMax	20	GM	1	3	0.437708627630235	7	1
Avg_GRM_MinMax	20	GM	2	3	0.469304374263976	7	1
Avg_GRM_MinMax	20	GM	3	3	0.437211673555761	7	1
Avg_GRM_MinMax	20	GM	4	3	0.384185974668423	7	1
Avg_GRM_MinMax	20	GM	5	3	0.464878962230559	7	1
Avg_GRM_MinMax	20	GM	6	3	0.450165739944907	7	1
Avg_GRM_MinMax	20	GM	7	3	0.45669948041633	7	1
Avg_GRM_MinMax	20	GM	8	3	0.435461040666704	7	1
Avg_GRM_MinMax	20	GM	9	3	0.452175830068726	7	1
Avg_GRM_MinMax	20	GM	10	3	0.434962378050444	7	1
PCA_CDmean	20	GM	1	3	0.436128501510359	7	1
PCA_CDmean	20	GM	2	3	0.434899693874615	7	1
PCA_CDmean	20	GM	3	3	0.372697138735422	7	1
PCA_CDmean	20	GM	4	3	0.457278248314238	7	1
PCA_CDmean	20	GM	5	3	0.404040655342116	7	1
PCA_CDmean	20	GM	6	3	0.405213110784891	7	1
PCA_CDmean	20	GM	7	3	0.419829426624292	7	1
PCA_CDmean	20	GM	8	3	0.461359083419635	7	1
PCA_CDmean	20	GM	9	3	0.402334796622532	7	1
PCA_CDmean	20	GM	10	3	0.41557723237028	7	1
PLS_CDmean	20	GM	1	3	0.336099178607886	7	1
PLS_CDmean	20	GM	2	3	0.360118979320178	7	1
PLS_CDmean	20	GM	3	3	0.364765484913037	7	1
PLS_CDmean	20	GM	4	3	0.431695000381628	7	1
PLS_CDmean	20	GM	5	3	0.436792943472793	7	1
PLS_CDmean	20	GM	6	3	0.44698630725786	7	1
PLS_CDmean	20	GM	7	3	0.426929325932105	7	1
PLS_CDmean	20	GM	8	3	0.357152409378575	7	1
PLS_CDmean	20	GM	9	3	0.375870300611821	7	1
PLS_CDmean	20	GM	10	3	0.438965037311614	7	1
Random	20	GM	1	3	0.45215131274552	7	1
Random	20	GM	2	3	0.443067940139968	7	1
Random	20	GM	3	3	0.318440967197921	7	1
Random	20	GM	4	3	0.430764521842206	7	1
Random	20	GM	5	3	0.433796463578585	7	1
Random	20	GM	6	3	0.435378302902	7	1
Random	20	GM	7	3	0.422808777265201	7	1
Random	20	GM	8	3	0.425346916463179	7	1
Random	20	GM	9	3	0.428847064503836	7	1
Random	20	GM	10	3	0.433054079362912	7	1
Avg_GRM_self	80	OIL	1	3	0.416308053467843	7	1
Avg_GRM_self	80	OIL	2	3	0.379886236676467	7	1
Avg_GRM_self	80	OIL	3	3	0.379768864147938	7	1
Avg_GRM_self	80	OIL	4	3	0.400475401446419	7	1
Avg_GRM_self	80	OIL	5	3	0.413279625300509	7	1
Avg_GRM_self	80	OIL	6	3	0.403512813786888	7	1
Avg_GRM_self	80	OIL	7	3	0.418286339404682	7	1
Avg_GRM_self	80	OIL	8	3	0.414309923786651	7	1
Avg_GRM_self	80	OIL	9	3	0.403398870760488	7	1
Avg_GRM_self	80	OIL	10	3	0.406764769191808	7	1
Avg_GRM_MinMax	80	OIL	1	3	0.397912868189363	7	1
Avg_GRM_MinMax	80	OIL	2	3	0.406622642738388	7	1
Avg_GRM_MinMax	80	OIL	3	3	0.405187571378008	7	1
Avg_GRM_MinMax	80	OIL	4	3	0.413157964453156	7	1
Avg_GRM_MinMax	80	OIL	5	3	0.409153404719428	7	1
Avg_GRM_MinMax	80	OIL	6	3	0.399405115425971	7	1
Avg_GRM_MinMax	80	OIL	7	3	0.405211829578394	7	1
Avg_GRM_MinMax	80	OIL	8	3	0.404593038752859	7	1
Avg_GRM_MinMax	80	OIL	9	3	0.413985468096464	7	1
Avg_GRM_MinMax	80	OIL	10	3	0.418367802438255	7	1
PCA_CDmean	80	OIL	1	3	0.400014365767444	7	1
PCA_CDmean	80	OIL	2	3	0.40839125601416	7	1
PCA_CDmean	80	OIL	3	3	0.421774638505504	7	1
PCA_CDmean	80	OIL	4	3	0.420250451908084	7	1
PCA_CDmean	80	OIL	5	3	0.405531273613021	7	1
PCA_CDmean	80	OIL	6	3	0.405708021797484	7	1
PCA_CDmean	80	OIL	7	3	0.399760016121084	7	1
PCA_CDmean	80	OIL	8	3	0.401870311905926	7	1
PCA_CDmean	80	OIL	9	3	0.391786685453787	7	1
PCA_CDmean	80	OIL	10	3	0.404267222734377	7	1
PLS_CDmean	80	OIL	1	3	0.416154362736157	7	1
PLS_CDmean	80	OIL	2	3	0.413723644296141	7	1
PLS_CDmean	80	OIL	3	3	0.405619455283792	7	1
PLS_CDmean	80	OIL	4	3	0.396764817588594	7	1
PLS_CDmean	80	OIL	5	3	0.398539830726581	7	1
PLS_CDmean	80	OIL	6	3	0.409719943313165	7	1
PLS_CDmean	80	OIL	7	3	0.388276521969907	7	1
PLS_CDmean	80	OIL	8	3	0.389669694539746	7	1
PLS_CDmean	80	OIL	9	3	0.414962338920245	7	1
PLS_CDmean	80	OIL	10	3	0.421908374363256	7	1
Random	80	OIL	1	3	0.422110534109209	7	1
Random	80	OIL	2	3	0.411710997391688	7	1
Random	80	OIL	3	3	0.393804498400506	7	1
Random	80	OIL	4	3	0.405410642969199	7	1
Random	80	OIL	5	3	0.395067019871645	7	1
Random	80	OIL	6	3	0.408674524333467	7	1
Random	80	OIL	7	3	0.397360247173024	7	1
Random	80	OIL	8	3	0.388106284787778	7	1
Random	80	OIL	9	3	0.405505184574183	7	1
Random	80	OIL	10	3	0.408598263620904	7	1
Avg_GRM_self	60	OIL	1	3	0.395280175959303	7	1
Avg_GRM_self	60	OIL	2	3	0.394950608008549	7	1
Avg_GRM_self	60	OIL	3	3	0.392167204887889	7	1
Avg_GRM_self	60	OIL	4	3	0.385212591307515	7	1
Avg_GRM_self	60	OIL	5	3	0.397596445323266	7	1
Avg_GRM_self	60	OIL	6	3	0.375023893834697	7	1
Avg_GRM_self	60	OIL	7	3	0.381955425855588	7	1
Avg_GRM_self	60	OIL	8	3	0.384906684569563	7	1
Avg_GRM_self	60	OIL	9	3	0.398941338955182	7	1
Avg_GRM_self	60	OIL	10	3	0.38571757200858	7	1
Avg_GRM_MinMax	60	OIL	1	3	0.397946941529709	7	1
Avg_GRM_MinMax	60	OIL	2	3	0.400686012563892	7	1
Avg_GRM_MinMax	60	OIL	3	3	0.396689476087837	7	1
Avg_GRM_MinMax	60	OIL	4	3	0.414682897252327	7	1
Avg_GRM_MinMax	60	OIL	5	3	0.413933797505564	7	1
Avg_GRM_MinMax	60	OIL	6	3	0.388437156078008	7	1
Avg_GRM_MinMax	60	OIL	7	3	0.381881202958099	7	1
Avg_GRM_MinMax	60	OIL	8	3	0.419852485818673	7	1
Avg_GRM_MinMax	60	OIL	9	3	0.382189543191415	7	1
Avg_GRM_MinMax	60	OIL	10	3	0.389648142788683	7	1
PCA_CDmean	60	OIL	1	3	0.398161479575715	7	1
PCA_CDmean	60	OIL	2	3	0.410524453623375	7	1
PCA_CDmean	60	OIL	3	3	0.407383139583508	7	1
PCA_CDmean	60	OIL	4	3	0.38595041849922	7	1
PCA_CDmean	60	OIL	5	3	0.39666194748048	7	1
PCA_CDmean	60	OIL	6	3	0.402868170065374	7	1
PCA_CDmean	60	OIL	7	3	0.396155505290164	7	1
PCA_CDmean	60	OIL	8	3	0.379627543203639	7	1
PCA_CDmean	60	OIL	9	3	0.415956312879753	7	1
PCA_CDmean	60	OIL	10	3	0.389254404413515	7	1
PLS_CDmean	60	OIL	1	3	0.402242945360658	7	1
PLS_CDmean	60	OIL	2	3	0.402180953373231	7	1
PLS_CDmean	60	OIL	3	3	0.410925397544465	7	1
PLS_CDmean	60	OIL	4	3	0.385811222914619	7	1
PLS_CDmean	60	OIL	5	3	0.410899111452926	7	1
PLS_CDmean	60	OIL	6	3	0.408386581979975	7	1
PLS_CDmean	60	OIL	7	3	0.412925191799031	7	1
PLS_CDmean	60	OIL	8	3	0.393830460050285	7	1
PLS_CDmean	60	OIL	9	3	0.375787459517137	7	1
PLS_CDmean	60	OIL	10	3	0.395402956142127	7	1
Random	60	OIL	1	3	0.391872362275761	7	1
Random	60	OIL	2	3	0.368005497220697	7	1
Random	60	OIL	3	3	0.388111930020437	7	1
Random	60	OIL	4	3	0.384149630242582	7	1
Random	60	OIL	5	3	0.392568793561428	7	1
Random	60	OIL	6	3	0.356328935950006	7	1
Random	60	OIL	7	3	0.396823102933015	7	1
Random	60	OIL	8	3	0.386694979231874	7	1
Random	60	OIL	9	3	0.396115347826155	7	1
Random	60	OIL	10	3	0.403183241131944	7	1
Avg_GRM_self	40	OIL	1	3	0.371628672072316	7	1
Avg_GRM_self	40	OIL	2	3	0.376614380254497	7	1
Avg_GRM_self	40	OIL	3	3	0.384859958649118	7	1
Avg_GRM_self	40	OIL	4	3	0.384496724825461	7	1
Avg_GRM_self	40	OIL	5	3	0.394683377982195	7	1
Avg_GRM_self	40	OIL	6	3	0.371899898819739	7	1
Avg_GRM_self	40	OIL	7	3	0.377290507455273	7	1
Avg_GRM_self	40	OIL	8	3	0.364528553145971	7	1
Avg_GRM_self	40	OIL	9	3	0.372729933602886	7	1
Avg_GRM_self	40	OIL	10	3	0.383236045568452	7	1
Avg_GRM_MinMax	40	OIL	1	3	0.36361882606946	7	1
Avg_GRM_MinMax	40	OIL	2	3	0.386744805357783	7	1
Avg_GRM_MinMax	40	OIL	3	3	0.377010721956872	7	1
Avg_GRM_MinMax	40	OIL	4	3	0.376560256630912	7	1
Avg_GRM_MinMax	40	OIL	5	3	0.383027350986376	7	1
Avg_GRM_MinMax	40	OIL	6	3	0.365192601009614	7	1
Avg_GRM_MinMax	40	OIL	7	3	0.371261521667977	7	1
Avg_GRM_MinMax	40	OIL	8	3	0.382820202836652	7	1
Avg_GRM_MinMax	40	OIL	9	3	0.362093475834933	7	1
Avg_GRM_MinMax	40	OIL	10	3	0.379806166594712	7	1
PCA_CDmean	40	OIL	1	3	0.398152749082196	7	1
PCA_CDmean	40	OIL	2	3	0.347785262815881	7	1
PCA_CDmean	40	OIL	3	3	0.370343170386553	7	1
PCA_CDmean	40	OIL	4	3	0.359409271297414	7	1
PCA_CDmean	40	OIL	5	3	0.358646498127101	7	1
PCA_CDmean	40	OIL	6	3	0.387139017412138	7	1
PCA_CDmean	40	OIL	7	3	0.395084460818484	7	1
PCA_CDmean	40	OIL	8	3	0.366767709969193	7	1
PCA_CDmean	40	OIL	9	3	0.359172624360869	7	1
PCA_CDmean	40	OIL	10	3	0.375182635136323	7	1
PLS_CDmean	40	OIL	1	3	0.370021410870146	7	1
PLS_CDmean	40	OIL	2	3	0.400749983447014	7	1
PLS_CDmean	40	OIL	3	3	0.373328737561467	7	1
PLS_CDmean	40	OIL	4	3	0.368027384234634	7	1
PLS_CDmean	40	OIL	5	3	0.3899124112502	7	1
PLS_CDmean	40	OIL	6	3	0.376003478302689	7	1
PLS_CDmean	40	OIL	7	3	0.391855252134415	7	1
PLS_CDmean	40	OIL	8	3	0.397177220751054	7	1
PLS_CDmean	40	OIL	9	3	0.342881879767065	7	1
PLS_CDmean	40	OIL	10	3	0.420951392095708	7	1
Random	40	OIL	1	3	0.372499151834991	7	1
Random	40	OIL	2	3	0.356278928095422	7	1
Random	40	OIL	3	3	0.386962511508455	7	1
Random	40	OIL	4	3	0.375195736771393	7	1
Random	40	OIL	5	3	0.385404850651181	7	1
Random	40	OIL	6	3	0.369114211640992	7	1
Random	40	OIL	7	3	0.355514759260071	7	1
Random	40	OIL	8	3	0.382341908797889	7	1
Random	40	OIL	9	3	0.397704384752687	7	1
Random	40	OIL	10	3	0.374801682562223	7	1
Avg_GRM_self	20	OIL	1	3	0.374478529070673	7	1
Avg_GRM_self	20	OIL	2	3	0.358466362458795	7	1
Avg_GRM_self	20	OIL	3	3	0.351213792246956	7	1
Avg_GRM_self	20	OIL	4	3	0.338352388944835	7	1
Avg_GRM_self	20	OIL	5	3	0.303489391357097	7	1
Avg_GRM_self	20	OIL	6	3	0.374439136463505	7	1
Avg_GRM_self	20	OIL	7	3	0.319139496991411	7	1
Avg_GRM_self	20	OIL	8	3	0.356203668251037	7	1
Avg_GRM_self	20	OIL	9	3	0.349383287302382	7	1
Avg_GRM_self	20	OIL	10	3	0.349838038217612	7	1
Avg_GRM_MinMax	20	OIL	1	3	0.373573897016917	7	1
Avg_GRM_MinMax	20	OIL	2	3	0.34849266823228	7	1
Avg_GRM_MinMax	20	OIL	3	3	0.346263973358667	7	1
Avg_GRM_MinMax	20	OIL	4	3	0.359584530409306	7	1
Avg_GRM_MinMax	20	OIL	5	3	0.365724032062475	7	1
Avg_GRM_MinMax	20	OIL	6	3	0.305481661470661	7	1
Avg_GRM_MinMax	20	OIL	7	3	0.353968074800087	7	1
Avg_GRM_MinMax	20	OIL	8	3	0.353319775290088	7	1
Avg_GRM_MinMax	20	OIL	9	3	0.343387480978291	7	1
Avg_GRM_MinMax	20	OIL	10	3	0.342477576760381	7	1
PCA_CDmean	20	OIL	1	3	0.347454752974164	7	1
PCA_CDmean	20	OIL	2	3	0.33675968512485	7	1
PCA_CDmean	20	OIL	3	3	0.368581387485252	7	1
PCA_CDmean	20	OIL	4	3	0.337889087439913	7	1
PCA_CDmean	20	OIL	5	3	0.369446951995671	7	1
PCA_CDmean	20	OIL	6	3	0.326220356438218	7	1
PCA_CDmean	20	OIL	7	3	0.356277132193052	7	1
PCA_CDmean	20	OIL	8	3	0.326111073695671	7	1
PCA_CDmean	20	OIL	9	3	0.329415639113441	7	1
PCA_CDmean	20	OIL	10	3	0.361459464318299	7	1
PLS_CDmean	20	OIL	1	3	0.374799726491863	7	1
PLS_CDmean	20	OIL	2	3	0.363649580572184	7	1
PLS_CDmean	20	OIL	3	3	0.339782572882983	7	1
PLS_CDmean	20	OIL	4	3	0.330693115179126	7	1
PLS_CDmean	20	OIL	5	3	0.364573727144287	7	1
PLS_CDmean	20	OIL	6	3	0.315698084015481	7	1
PLS_CDmean	20	OIL	7	3	0.305671453785839	7	1
PLS_CDmean	20	OIL	8	3	0.399599178328384	7	1
PLS_CDmean	20	OIL	9	3	0.406294913230974	7	1
PLS_CDmean	20	OIL	10	3	0.38359943393462	7	1
Random	20	OIL	1	3	0.358155197565355	7	1
Random	20	OIL	2	3	0.317804550086572	7	1
Random	20	OIL	3	3	0.369217443772889	7	1
Random	20	OIL	4	3	0.372403169387944	7	1
Random	20	OIL	5	3	0.351419810213301	7	1
Random	20	OIL	6	3	0.315032224396102	7	1
Random	20	OIL	7	3	0.306808174277931	7	1
Random	20	OIL	8	3	0.387728307439961	7	1
Random	20	OIL	9	3	0.315020964239053	7	1
Random	20	OIL	10	3	0.306138864021202	7	1
Avg_GRM_self	80	YLD	1	4	0.320591395917942	7	1
Avg_GRM_self	80	YLD	2	4	0.332747020924519	7	1
Avg_GRM_self	80	YLD	3	4	0.313926352468122	7	1
Avg_GRM_self	80	YLD	4	4	0.307445135334828	7	1
Avg_GRM_self	80	YLD	5	4	0.305688952816101	7	1
Avg_GRM_self	80	YLD	6	4	0.32626361986389	7	1
Avg_GRM_self	80	YLD	7	4	0.308714927952635	7	1
Avg_GRM_self	80	YLD	8	4	0.309232834218469	7	1
Avg_GRM_self	80	YLD	9	4	0.296764842706596	7	1
Avg_GRM_self	80	YLD	10	4	0.312481841991462	7	1
Avg_GRM_MinMax	80	YLD	1	4	0.30600227720489	7	1
Avg_GRM_MinMax	80	YLD	2	4	0.306328890089907	7	1
Avg_GRM_MinMax	80	YLD	3	4	0.326316299274935	7	1
Avg_GRM_MinMax	80	YLD	4	4	0.296949951406614	7	1
Avg_GRM_MinMax	80	YLD	5	4	0.318775572923895	7	1
Avg_GRM_MinMax	80	YLD	6	4	0.311659438701002	7	1
Avg_GRM_MinMax	80	YLD	7	4	0.31518369904087	7	1
Avg_GRM_MinMax	80	YLD	8	4	0.314518133204113	7	1
Avg_GRM_MinMax	80	YLD	9	4	0.311279834915159	7	1
Avg_GRM_MinMax	80	YLD	10	4	0.301467208339389	7	1
PCA_CDmean	80	YLD	1	4	0.315790054146013	7	1
PCA_CDmean	80	YLD	2	4	0.330223001213178	7	1
PCA_CDmean	80	YLD	3	4	0.317658086177887	7	1
PCA_CDmean	80	YLD	4	4	0.33785338718482	7	1
PCA_CDmean	80	YLD	5	4	0.329976508514771	7	1
PCA_CDmean	80	YLD	6	4	0.324468948066866	7	1
PCA_CDmean	80	YLD	7	4	0.326500361317598	7	1
PCA_CDmean	80	YLD	8	4	0.316400418203235	7	1
PCA_CDmean	80	YLD	9	4	0.30880608842681	7	1
PCA_CDmean	80	YLD	10	4	0.312977738658236	7	1
PLS_CDmean	80	YLD	1	4	0.335707711993949	7	1
PLS_CDmean	80	YLD	2	4	0.304344864891435	7	1
PLS_CDmean	80	YLD	3	4	0.332679809338848	7	1
PLS_CDmean	80	YLD	4	4	0.321711745186933	7	1
PLS_CDmean	80	YLD	5	4	0.306853922239725	7	1
PLS_CDmean	80	YLD	6	4	0.30347755554181	7	1
PLS_CDmean	80	YLD	7	4	0.308338978844679	7	1
PLS_CDmean	80	YLD	8	4	0.313590184619164	7	1
PLS_CDmean	80	YLD	9	4	0.31388419789034	7	1
PLS_CDmean	80	YLD	10	4	0.324970483378439	7	1
Random	80	YLD	1	4	0.329052452442681	7	1
Random	80	YLD	2	4	0.318798892649505	7	1
Random	80	YLD	3	4	0.338437802325714	7	1
Random	80	YLD	4	4	0.323815976929923	7	1
Random	80	YLD	5	4	0.309218541381143	7	1
Random	80	YLD	6	4	0.321726080202404	7	1
Random	80	YLD	7	4	0.32216271305188	7	1
Random	80	YLD	8	4	0.310355347579718	7	1
Random	80	YLD	9	4	0.315464885282033	7	1
Random	80	YLD	10	4	0.315072620632713	7	1
Avg_GRM_self	60	YLD	1	4	0.29657361979944	7	1
Avg_GRM_self	60	YLD	2	4	0.303707406675736	7	1
Avg_GRM_self	60	YLD	3	4	0.313906937446191	7	1
Avg_GRM_self	60	YLD	4	4	0.315964045828457	7	1
Avg_GRM_self	60	YLD	5	4	0.29374740636006	7	1
Avg_GRM_self	60	YLD	6	4	0.312421790878082	7	1
Avg_GRM_self	60	YLD	7	4	0.302963429060662	7	1
Avg_GRM_self	60	YLD	8	4	0.270984704485731	7	1
Avg_GRM_self	60	YLD	9	4	0.329791647679166	7	1
Avg_GRM_self	60	YLD	10	4	0.302696911124164	7	1
Avg_GRM_MinMax	60	YLD	1	4	0.333435933164566	7	1
Avg_GRM_MinMax	60	YLD	2	4	0.309820501977588	7	1
Avg_GRM_MinMax	60	YLD	3	4	0.309960348967475	7	1
Avg_GRM_MinMax	60	YLD	4	4	0.322041992575963	7	1
Avg_GRM_MinMax	60	YLD	5	4	0.303494254453795	7	1
Avg_GRM_MinMax	60	YLD	6	4	0.296499918892893	7	1
Avg_GRM_MinMax	60	YLD	7	4	0.295138347002111	7	1
Avg_GRM_MinMax	60	YLD	8	4	0.301135514271143	7	1
Avg_GRM_MinMax	60	YLD	9	4	0.326434235277521	7	1
Avg_GRM_MinMax	60	YLD	10	4	0.290777799368359	7	1
PCA_CDmean	60	YLD	1	4	0.313798631912839	7	1
PCA_CDmean	60	YLD	2	4	0.309223775829544	7	1
PCA_CDmean	60	YLD	3	4	0.312834166612422	7	1
PCA_CDmean	60	YLD	4	4	0.310960774553213	7	1
PCA_CDmean	60	YLD	5	4	0.31096465959937	7	1
PCA_CDmean	60	YLD	6	4	0.327552031953811	7	1
PCA_CDmean	60	YLD	7	4	0.283546155058646	7	1
PCA_CDmean	60	YLD	8	4	0.314846196661352	7	1
PCA_CDmean	60	YLD	9	4	0.305477379593764	7	1
PCA_CDmean	60	YLD	10	4	0.329622635080961	7	1
PLS_CDmean	60	YLD	1	4	0.273073734093911	7	1
PLS_CDmean	60	YLD	2	4	0.289896724643105	7	1
PLS_CDmean	60	YLD	3	4	0.294474841843266	7	1
PLS_CDmean	60	YLD	4	4	0.302953609544353	7	1
PLS_CDmean	60	YLD	5	4	0.330545568231624	7	1
PLS_CDmean	60	YLD	6	4	0.318950045549552	7	1
PLS_CDmean	60	YLD	7	4	0.296384340761274	7	1
PLS_CDmean	60	YLD	8	4	0.327581391924301	7	1
PLS_CDmean	60	YLD	9	4	0.333522676941619	7	1
PLS_CDmean	60	YLD	10	4	0.309810608734721	7	1
Random	60	YLD	1	4	0.313540110838076	7	1
Random	60	YLD	2	4	0.313403272308718	7	1
Random	60	YLD	3	4	0.322540440291964	7	1
Random	60	YLD	4	4	0.303958375383199	7	1
Random	60	YLD	5	4	0.322511117567525	7	1
Random	60	YLD	6	4	0.324486236679774	7	1
Random	60	YLD	7	4	0.313463818300553	7	1
Random	60	YLD	8	4	0.288608724631607	7	1
Random	60	YLD	9	4	0.289465985037677	7	1
Random	60	YLD	10	4	0.319344873168096	7	1
Avg_GRM_self	40	YLD	1	4	0.297694138911398	7	1
Avg_GRM_self	40	YLD	2	4	0.314215420968445	7	1
Avg_GRM_self	40	YLD	3	4	0.292003643407042	7	1
Avg_GRM_self	40	YLD	4	4	0.339424013885299	7	1
Avg_GRM_self	40	YLD	5	4	0.310527090400491	7	1
Avg_GRM_self	40	YLD	6	4	0.310978546566038	7	1
Avg_GRM_self	40	YLD	7	4	0.302815792701231	7	1
Avg_GRM_self	40	YLD	8	4	0.299013318241904	7	1
Avg_GRM_self	40	YLD	9	4	0.312619511521664	7	1
Avg_GRM_self	40	YLD	10	4	0.306152857764511	7	1
Avg_GRM_MinMax	40	YLD	1	4	0.29408637662765	7	1
Avg_GRM_MinMax	40	YLD	2	4	0.323952479528647	7	1
Avg_GRM_MinMax	40	YLD	3	4	0.291427188175093	7	1
Avg_GRM_MinMax	40	YLD	4	4	0.292620972140845	7	1
Avg_GRM_MinMax	40	YLD	5	4	0.311127599534047	7	1
Avg_GRM_MinMax	40	YLD	6	4	0.295491672840391	7	1
Avg_GRM_MinMax	40	YLD	7	4	0.308554023973826	7	1
Avg_GRM_MinMax	40	YLD	8	4	0.293861470088802	7	1
Avg_GRM_MinMax	40	YLD	9	4	0.290086502558905	7	1
Avg_GRM_MinMax	40	YLD	10	4	0.284365381017112	7	1
PCA_CDmean	40	YLD	1	4	0.335366356116631	7	1
PCA_CDmean	40	YLD	2	4	0.273857932458558	7	1
PCA_CDmean	40	YLD	3	4	0.254866134580533	7	1
PCA_CDmean	40	YLD	4	4	0.30577704464622	7	1
PCA_CDmean	40	YLD	5	4	0.300398712021302	7	1
PCA_CDmean	40	YLD	6	4	0.27330296431861	7	1
PCA_CDmean	40	YLD	7	4	0.276513219586021	7	1
PCA_CDmean	40	YLD	8	4	0.288598850637759	7	1
PCA_CDmean	40	YLD	9	4	0.29214806552941	7	1
PCA_CDmean	40	YLD	10	4	0.311832298097375	7	1
PLS_CDmean	40	YLD	1	4	0.259828443646619	7	1
PLS_CDmean	40	YLD	2	4	0.311195612034204	7	1
PLS_CDmean	40	YLD	3	4	0.262549232780925	7	1
PLS_CDmean	40	YLD	4	4	0.30966178935407	7	1
PLS_CDmean	40	YLD	5	4	0.316033142366842	7	1
PLS_CDmean	40	YLD	6	4	0.300952583790522	7	1
PLS_CDmean	40	YLD	7	4	0.302643019094089	7	1
PLS_CDmean	40	YLD	8	4	0.278926459864746	7	1
PLS_CDmean	40	YLD	9	4	0.305085095012081	7	1
PLS_CDmean	40	YLD	10	4	0.288174591302262	7	1
Random	40	YLD	1	4	0.262284345961706	7	1
Random	40	YLD	2	4	0.300808869891278	7	1
Random	40	YLD	3	4	0.2842524833176	7	1
Random	40	YLD	4	4	0.277564273217342	7	1
Random	40	YLD	5	4	0.261729729755819	7	1
Random	40	YLD	6	4	0.291608734167513	7	1
Random	40	YLD	7	4	0.300867566517745	7	1
Random	40	YLD	8	4	0.296040834682215	7	1
Random	40	YLD	9	4	0.29877413597496	7	1
Random	40	YLD	10	4	0.305839685947766	7	1
Avg_GRM_self	20	YLD	1	4	0.30989373359004	7	1
Avg_GRM_self	20	YLD	2	4	0.326334026277441	7	1
Avg_GRM_self	20	YLD	3	4	0.319219164469358	7	1
Avg_GRM_self	20	YLD	4	4	0.278493837823223	7	1
Avg_GRM_self	20	YLD	5	4	0.310035478281596	7	1
Avg_GRM_self	20	YLD	6	4	0.277229259983276	7	1
Avg_GRM_self	20	YLD	7	4	0.330052985152705	7	1
Avg_GRM_self	20	YLD	8	4	0.311947978301946	7	1
Avg_GRM_self	20	YLD	9	4	0.285329630483274	7	1
Avg_GRM_self	20	YLD	10	4	0.26379240206073	7	1
Avg_GRM_MinMax	20	YLD	1	4	0.287218932384209	7	1
Avg_GRM_MinMax	20	YLD	2	4	0.311397631809526	7	1
Avg_GRM_MinMax	20	YLD	3	4	0.299675395827256	7	1
Avg_GRM_MinMax	20	YLD	4	4	0.310704609110889	7	1
Avg_GRM_MinMax	20	YLD	5	4	0.281105546342553	7	1
Avg_GRM_MinMax	20	YLD	6	4	0.283483420877068	7	1
Avg_GRM_MinMax	20	YLD	7	4	0.305820147211251	7	1
Avg_GRM_MinMax	20	YLD	8	4	0.300207041926707	7	1
Avg_GRM_MinMax	20	YLD	9	4	0.277472691461024	7	1
Avg_GRM_MinMax	20	YLD	10	4	0.26974848228019	7	1
PCA_CDmean	20	YLD	1	4	0.259892966338847	7	1
PCA_CDmean	20	YLD	2	4	0.283749578618765	7	1
PCA_CDmean	20	YLD	3	4	0.240873815218913	7	1
PCA_CDmean	20	YLD	4	4	0.240272582774721	7	1
PCA_CDmean	20	YLD	5	4	0.27278828365853	7	1
PCA_CDmean	20	YLD	6	4	0.303013488011226	7	1
PCA_CDmean	20	YLD	7	4	0.303699471214708	7	1
PCA_CDmean	20	YLD	8	4	0.258207492945043	7	1
PCA_CDmean	20	YLD	9	4	0.256222399010328	7	1
PCA_CDmean	20	YLD	10	4	0.332195648369949	7	1
PLS_CDmean	20	YLD	1	4	0.262814360499682	7	1
PLS_CDmean	20	YLD	2	4	0.332314143074683	7	1
PLS_CDmean	20	YLD	3	4	0.252310121687463	7	1
PLS_CDmean	20	YLD	4	4	0.256365557548673	7	1
PLS_CDmean	20	YLD	5	4	0.284828145320326	7	1
PLS_CDmean	20	YLD	6	4	0.261425284977955	7	1
PLS_CDmean	20	YLD	7	4	0.281968709194509	7	1
PLS_CDmean	20	YLD	8	4	0.30078573938219	7	1
PLS_CDmean	20	YLD	9	4	0.280269554799953	7	1
PLS_CDmean	20	YLD	10	4	0.268618408485503	7	1
Random	20	YLD	1	4	0.278788258971734	7	1
Random	20	YLD	2	4	0.276471779436453	7	1
Random	20	YLD	3	4	0.268972926149335	7	1
Random	20	YLD	4	4	0.286196277790835	7	1
Random	20	YLD	5	4	0.250485729513193	7	1
Random	20	YLD	6	4	0.258037461100707	7	1
Random	20	YLD	7	4	0.29815068944781	7	1
Random	20	YLD	8	4	0.274615813342573	7	1
Random	20	YLD	9	4	0.289419023321633	7	1
[truncated: 67,301 more rows]
