# Supplementary material for: Maximizing efficiency in sunflower breeding through historical data optimization
Source: Plant Methods. 2024 Mar 16;20:42. doi: 10.1186/s13007-024-01151-0 (PMC10943787; doi:10.1186/s13007-024-01151-0)
Supplement: Supplementary file 2 — Additional file 2. Predictive ability of the gradient boosting machine model across all scenarios and repetitions for simultaneous optimization of training set (TRS) size and composition. The same columns as in Additional file 1 were used with the exception of "Method_size_optimization" (optimization method used to find optimal TRS size) and "Method_composition_optimization" (optimization method used to find optimal TRS composition). [file 13007_2024_1151_MOESM2_ESM.csv]

Method_size_optimization	Method_composition_optimization	TRS_size	Trait	Method_iter	Model_iter	Predictive_ability	TS	CS
Entire_CS	Entire_CS	100	YLD	1	1	0.329729400997956	7	1
Entire_CS	Entire_CS	100	GM	1	1	0.42230365304055	7	1
Entire_CS	Entire_CS	100	OIL	1	1	0.4158315807121	7	1
Entire_CS	Entire_CS	100	YLD	1	2	0.333712235291248	7	1
Entire_CS	Entire_CS	100	GM	1	2	0.437108551616875	7	1
Entire_CS	Entire_CS	100	OIL	1	2	0.420390254339004	7	1
Entire_CS	Entire_CS	100	YLD	1	3	0.327222157451702	7	1
Entire_CS	Entire_CS	100	GM	1	3	0.429285197558446	7	1
Entire_CS	Entire_CS	100	OIL	1	3	0.418948991804172	7	1
Entire_CS	Entire_CS	100	YLD	1	4	0.325610883466066	7	1
Entire_CS	Entire_CS	100	GM	1	4	0.439421308446998	7	1
Entire_CS	Entire_CS	100	OIL	1	4	0.412034039073735	7	1
Entire_CS	Entire_CS	100	YLD	1	5	0.326215722086245	7	1
Entire_CS	Entire_CS	100	GM	1	5	0.437497633833887	7	1
Entire_CS	Entire_CS	100	OIL	1	5	0.408832967800494	7	1
Entire_CS	Entire_CS	100	YLD	1	6	0.321027212795233	7	1
Entire_CS	Entire_CS	100	GM	1	6	0.428251104760525	7	1
Entire_CS	Entire_CS	100	OIL	1	6	0.410179455285038	7	1
Entire_CS	Entire_CS	100	YLD	1	7	0.328799868132036	7	1
Entire_CS	Entire_CS	100	GM	1	7	0.432481243628991	7	1
Entire_CS	Entire_CS	100	OIL	1	7	0.41636576756026	7	1
Entire_CS	Entire_CS	100	YLD	1	8	0.324764243081532	7	1
Entire_CS	Entire_CS	100	GM	1	8	0.429345809768333	7	1
Entire_CS	Entire_CS	100	OIL	1	8	0.412415078664526	7	1
Entire_CS	Entire_CS	100	YLD	1	9	0.333197669511928	7	1
Entire_CS	Entire_CS	100	GM	1	9	0.432521847650615	7	1
Entire_CS	Entire_CS	100	OIL	1	9	0.412649754280756	7	1
Entire_CS	Entire_CS	100	YLD	1	10	0.324270300659734	7	1
Entire_CS	Entire_CS	100	GM	1	10	0.420421674449215	7	1
Entire_CS	Entire_CS	100	OIL	1	10	0.416145684794963	7	1
Tails_GEGVs_opt	Tails_GEGVs_opt	46.07996	GM	1	1	0.447864934805149	7	1
Tails_GEGVs_sym	Tails_GEGVs_sym	46.07996	GM	1	1	0.429954348596467	7	1
Tails_GEGVs_sd	Tails_GEGVs_sd	58.72274	GM	1	1	0.427910567706663	7	1
Tails_GEGVs_sd1	Tails_GEGVs_sd1	60.77362	GM	1	1	0.418488342093832	7	1
Tails_GEGVs_nuc	Tails_GEGVs_nuc	79.75078	GM	1	1	0.420948196752656	7	1
OpTails	OpTails	54.88058	GM	1	1	0.429203802484056	7	1
OpTails_untarg	OpTails_untarg	34.94289	GM	1	1	0.435251626756354	7	1
OpTails_targ	OpTails_targ	37.4351	GM	1	1	0.443219020182376	7	1
Tails_GEGVs_opt	Tails_GEGVs_opt	41.95223	YLD	1	1	0.234604312253176	7	1
Tails_GEGVs_sym	Tails_GEGVs_sym	41.95223	YLD	1	1	0.300944076155139	7	1
Tails_GEGVs_sd	Tails_GEGVs_sd	57.24299	YLD	1	1	0.321234488698716	7	1
Tails_GEGVs_sd1	Tails_GEGVs_sd1	59.06023	YLD	1	1	0.328400529069144	7	1
Tails_GEGVs_nuc	Tails_GEGVs_nuc	64.79751	YLD	1	1	0.308620470480769	7	1
OpTails	OpTails	54.88058	YLD	1	1	0.314135536031552	7	1
OpTails_untarg	OpTails_untarg	44.91173	YLD	1	1	0.302065389219403	7	1
OpTails_targ	OpTails_targ	44.91173	YLD	1	1	0.311217273730855	7	1
Tails_GEGVs_opt	Tails_GEGVs_opt	38.13603	OIL	1	1	0.18685191351785	7	1
Tails_GEGVs_sym	Tails_GEGVs_sym	38.13603	OIL	1	1	0.357043685458238	7	1
Tails_GEGVs_sd	Tails_GEGVs_sd	61.24091	OIL	1	1	0.383067739730489	7	1
Tails_GEGVs_sd1	Tails_GEGVs_sd1	62.33126	OIL	1	1	0.372427908444141	7	1
Tails_GEGVs_nuc	Tails_GEGVs_nuc	84.7352	OIL	1	1	0.41239292453129	7	1
OpTails	OpTails	52.38837	OIL	1	1	0.37622942669953	7	1
OpTails_untarg	OpTails_untarg	42.41952	OIL	1	1	0.346363145124906	7	1
OpTails_targ	OpTails_targ	47.40395	OIL	1	1	0.357606179412099	7	1
Tails_GEGVs_opt	Tails_GEGVs_opt	46.07996	GM	1	2	0.437527524644534	7	1
Tails_GEGVs_sym	Tails_GEGVs_sym	46.07996	GM	1	2	0.421829906325286	7	1
Tails_GEGVs_sd	Tails_GEGVs_sd	58.72274	GM	1	2	0.436599552882121	7	1
Tails_GEGVs_sd1	Tails_GEGVs_sd1	60.77362	GM	1	2	0.420461787107901	7	1
Tails_GEGVs_nuc	Tails_GEGVs_nuc	79.75078	GM	1	2	0.425631671669863	7	1
OpTails	OpTails	54.88058	GM	1	2	0.450124250218589	7	1
OpTails_untarg	OpTails_untarg	34.94289	GM	1	2	0.456881470129515	7	1
OpTails_targ	OpTails_targ	37.4351	GM	1	2	0.432675013488032	7	1
Tails_GEGVs_opt	Tails_GEGVs_opt	41.95223	YLD	1	2	0.215776556568684	7	1
Tails_GEGVs_sym	Tails_GEGVs_sym	41.95223	YLD	1	2	0.313874991741034	7	1
Tails_GEGVs_sd	Tails_GEGVs_sd	57.24299	YLD	1	2	0.307014268649361	7	1
Tails_GEGVs_sd1	Tails_GEGVs_sd1	59.06023	YLD	1	2	0.326583833202455	7	1
Tails_GEGVs_nuc	Tails_GEGVs_nuc	64.79751	YLD	1	2	0.298285782736093	7	1
OpTails	OpTails	54.88058	YLD	1	2	0.317133809974752	7	1
OpTails_untarg	OpTails_untarg	44.91173	YLD	1	2	0.297522402002735	7	1
OpTails_targ	OpTails_targ	44.91173	YLD	1	2	0.305272711336745	7	1
Tails_GEGVs_opt	Tails_GEGVs_opt	38.13603	OIL	1	2	0.225048137362134	7	1
Tails_GEGVs_sym	Tails_GEGVs_sym	38.13603	OIL	1	2	0.357760679878959	7	1
Tails_GEGVs_sd	Tails_GEGVs_sd	61.24091	OIL	1	2	0.376846830435309	7	1
Tails_GEGVs_sd1	Tails_GEGVs_sd1	62.33126	OIL	1	2	0.384627993804769	7	1
Tails_GEGVs_nuc	Tails_GEGVs_nuc	84.7352	OIL	1	2	0.412623276654415	7	1
OpTails	OpTails	52.38837	OIL	1	2	0.376156237521588	7	1
OpTails_untarg	OpTails_untarg	42.41952	OIL	1	2	0.352790286975663	7	1
OpTails_targ	OpTails_targ	47.40395	OIL	1	2	0.361950056331713	7	1
Tails_GEGVs_opt	Tails_GEGVs_opt	46.07996	GM	1	3	0.443113692011473	7	1
Tails_GEGVs_sym	Tails_GEGVs_sym	46.07996	GM	1	3	0.432952463795219	7	1
Tails_GEGVs_sd	Tails_GEGVs_sd	58.72274	GM	1	3	0.42818903156709	7	1
Tails_GEGVs_sd1	Tails_GEGVs_sd1	60.77362	GM	1	3	0.413394800653625	7	1
Tails_GEGVs_nuc	Tails_GEGVs_nuc	79.75078	GM	1	3	0.424549014782324	7	1
OpTails	OpTails	54.88058	GM	1	3	0.436024179980996	7	1
OpTails_untarg	OpTails_untarg	34.94289	GM	1	3	0.452022907373606	7	1
OpTails_targ	OpTails_targ	37.4351	GM	1	3	0.43074654684306	7	1
Tails_GEGVs_opt	Tails_GEGVs_opt	41.95223	YLD	1	3	0.233123446550872	7	1
Tails_GEGVs_sym	Tails_GEGVs_sym	41.95223	YLD	1	3	0.300652591480154	7	1
Tails_GEGVs_sd	Tails_GEGVs_sd	57.24299	YLD	1	3	0.320520398842113	7	1
Tails_GEGVs_sd1	Tails_GEGVs_sd1	59.06023	YLD	1	3	0.325478643786748	7	1
Tails_GEGVs_nuc	Tails_GEGVs_nuc	64.79751	YLD	1	3	0.306307197600527	7	1
OpTails	OpTails	54.88058	YLD	1	3	0.313821150458757	7	1
OpTails_untarg	OpTails_untarg	44.91173	YLD	1	3	0.308046594291347	7	1
OpTails_targ	OpTails_targ	44.91173	YLD	1	3	0.315507903034725	7	1
Tails_GEGVs_opt	Tails_GEGVs_opt	38.13603	OIL	1	3	0.194176762770305	7	1
Tails_GEGVs_sym	Tails_GEGVs_sym	38.13603	OIL	1	3	0.356777014123437	7	1
Tails_GEGVs_sd	Tails_GEGVs_sd	61.24091	OIL	1	3	0.377301959439804	7	1
Tails_GEGVs_sd1	Tails_GEGVs_sd1	62.33126	OIL	1	3	0.387671743710753	7	1
Tails_GEGVs_nuc	Tails_GEGVs_nuc	84.7352	OIL	1	3	0.39980321666774	7	1
OpTails	OpTails	52.38837	OIL	1	3	0.37689243307001	7	1
OpTails_untarg	OpTails_untarg	42.41952	OIL	1	3	0.341519495862481	7	1
OpTails_targ	OpTails_targ	47.40395	OIL	1	3	0.357538231900319	7	1
Tails_GEGVs_opt	Tails_GEGVs_opt	46.07996	GM	1	4	0.427916927906591	7	1
Tails_GEGVs_sym	Tails_GEGVs_sym	46.07996	GM	1	4	0.422581462430846	7	1
Tails_GEGVs_sd	Tails_GEGVs_sd	58.72274	GM	1	4	0.421095376416792	7	1
Tails_GEGVs_sd1	Tails_GEGVs_sd1	60.77362	GM	1	4	0.420911933483681	7	1
Tails_GEGVs_nuc	Tails_GEGVs_nuc	79.75078	GM	1	4	0.409940598308931	7	1
OpTails	OpTails	54.88058	GM	1	4	0.418897998191741	7	1
OpTails_untarg	OpTails_untarg	34.94289	GM	1	4	0.458258783799974	7	1
OpTails_targ	OpTails_targ	37.4351	GM	1	4	0.439687129109327	7	1
Tails_GEGVs_opt	Tails_GEGVs_opt	41.95223	YLD	1	4	0.23876035237292	7	1
Tails_GEGVs_sym	Tails_GEGVs_sym	41.95223	YLD	1	4	0.297723244591253	7	1
Tails_GEGVs_sd	Tails_GEGVs_sd	57.24299	YLD	1	4	0.310638829478147	7	1
Tails_GEGVs_sd1	Tails_GEGVs_sd1	59.06023	YLD	1	4	0.323530196529102	7	1
Tails_GEGVs_nuc	Tails_GEGVs_nuc	64.79751	YLD	1	4	0.30263210615986	7	1
OpTails	OpTails	54.88058	YLD	1	4	0.316309202066487	7	1
OpTails_untarg	OpTails_untarg	44.91173	YLD	1	4	0.312630049563309	7	1
OpTails_targ	OpTails_targ	44.91173	YLD	1	4	0.316375497759497	7	1
Tails_GEGVs_opt	Tails_GEGVs_opt	38.13603	OIL	1	4	0.19388704527977	7	1
Tails_GEGVs_sym	Tails_GEGVs_sym	38.13603	OIL	1	4	0.355904099742461	7	1
Tails_GEGVs_sd	Tails_GEGVs_sd	61.24091	OIL	1	4	0.38497031818797	7	1
Tails_GEGVs_sd1	Tails_GEGVs_sd1	62.33126	OIL	1	4	0.372053090140713	7	1
Tails_GEGVs_nuc	Tails_GEGVs_nuc	84.7352	OIL	1	4	0.406610415798219	7	1
OpTails	OpTails	52.38837	OIL	1	4	0.372071959835634	7	1
OpTails_untarg	OpTails_untarg	42.41952	OIL	1	4	0.340813984833272	7	1
OpTails_targ	OpTails_targ	47.40395	OIL	1	4	0.362147600624406	7	1
Tails_GEGVs_opt	Tails_GEGVs_opt	46.07996	GM	1	5	0.455813879387195	7	1
Tails_GEGVs_sym	Tails_GEGVs_sym	46.07996	GM	1	5	0.425951828018283	7	1
Tails_GEGVs_sd	Tails_GEGVs_sd	58.72274	GM	1	5	0.432569512159561	7	1
Tails_GEGVs_sd1	Tails_GEGVs_sd1	60.77362	GM	1	5	0.438634315035479	7	1
Tails_GEGVs_nuc	Tails_GEGVs_nuc	79.75078	GM	1	5	0.423193368199581	7	1
OpTails	OpTails	54.88058	GM	1	5	0.425869389915788	7	1
OpTails_untarg	OpTails_untarg	34.94289	GM	1	5	0.448600711216662	7	1
OpTails_targ	OpTails_targ	37.4351	GM	1	5	0.44066082249232	7	1
Tails_GEGVs_opt	Tails_GEGVs_opt	41.95223	YLD	1	5	0.247262167079915	7	1
Tails_GEGVs_sym	Tails_GEGVs_sym	41.95223	YLD	1	5	0.305267308079048	7	1
Tails_GEGVs_sd	Tails_GEGVs_sd	57.24299	YLD	1	5	0.319187416606367	7	1
Tails_GEGVs_sd1	Tails_GEGVs_sd1	59.06023	YLD	1	5	0.324018237331628	7	1
Tails_GEGVs_nuc	Tails_GEGVs_nuc	64.79751	YLD	1	5	0.303515044743045	7	1
OpTails	OpTails	54.88058	YLD	1	5	0.303806828402118	7	1
OpTails_untarg	OpTails_untarg	44.91173	YLD	1	5	0.309752658190018	7	1
OpTails_targ	OpTails_targ	44.91173	YLD	1	5	0.29936365359212	7	1
Tails_GEGVs_opt	Tails_GEGVs_opt	38.13603	OIL	1	5	0.203939157242607	7	1
Tails_GEGVs_sym	Tails_GEGVs_sym	38.13603	OIL	1	5	0.350938565977999	7	1
Tails_GEGVs_sd	Tails_GEGVs_sd	61.24091	OIL	1	5	0.385160173323223	7	1
Tails_GEGVs_sd1	Tails_GEGVs_sd1	62.33126	OIL	1	5	0.382215005715501	7	1
Tails_GEGVs_nuc	Tails_GEGVs_nuc	84.7352	OIL	1	5	0.408400450593901	7	1
OpTails	OpTails	52.38837	OIL	1	5	0.368637524205586	7	1
OpTails_untarg	OpTails_untarg	42.41952	OIL	1	5	0.350302820079422	7	1
OpTails_targ	OpTails_targ	47.40395	OIL	1	5	0.363166170078815	7	1
Tails_GEGVs_opt	Tails_GEGVs_opt	46.07996	GM	1	6	0.434986662348901	7	1
Tails_GEGVs_sym	Tails_GEGVs_sym	46.07996	GM	1	6	0.435857668693844	7	1
Tails_GEGVs_sd	Tails_GEGVs_sd	58.72274	GM	1	6	0.426111791004349	7	1
Tails_GEGVs_sd1	Tails_GEGVs_sd1	60.77362	GM	1	6	0.43161592561282	7	1
Tails_GEGVs_nuc	Tails_GEGVs_nuc	79.75078	GM	1	6	0.438831024783458	7	1
OpTails	OpTails	54.88058	GM	1	6	0.446503399708946	7	1
OpTails_untarg	OpTails_untarg	34.94289	GM	1	6	0.443911084815855	7	1
OpTails_targ	OpTails_targ	37.4351	GM	1	6	0.431104546626879	7	1
Tails_GEGVs_opt	Tails_GEGVs_opt	41.95223	YLD	1	6	0.234335149376216	7	1
Tails_GEGVs_sym	Tails_GEGVs_sym	41.95223	YLD	1	6	0.300599907142162	7	1
Tails_GEGVs_sd	Tails_GEGVs_sd	57.24299	YLD	1	6	0.317966679377835	7	1
Tails_GEGVs_sd1	Tails_GEGVs_sd1	59.06023	YLD	1	6	0.321625078914334	7	1
Tails_GEGVs_nuc	Tails_GEGVs_nuc	64.79751	YLD	1	6	0.29400732586683	7	1
OpTails	OpTails	54.88058	YLD	1	6	0.310507135545843	7	1
OpTails_untarg	OpTails_untarg	44.91173	YLD	1	6	0.309579983864004	7	1
OpTails_targ	OpTails_targ	44.91173	YLD	1	6	0.310175798126448	7	1
Tails_GEGVs_opt	Tails_GEGVs_opt	38.13603	OIL	1	6	0.207669056370074	7	1
Tails_GEGVs_sym	Tails_GEGVs_sym	38.13603	OIL	1	6	0.360549617349911	7	1
Tails_GEGVs_sd	Tails_GEGVs_sd	61.24091	OIL	1	6	0.400168535285417	7	1
Tails_GEGVs_sd1	Tails_GEGVs_sd1	62.33126	OIL	1	6	0.394492058810247	7	1
Tails_GEGVs_nuc	Tails_GEGVs_nuc	84.7352	OIL	1	6	0.417664309789316	7	1
OpTails	OpTails	52.38837	OIL	1	6	0.383040466297282	7	1
OpTails_untarg	OpTails_untarg	42.41952	OIL	1	6	0.358652942931023	7	1
OpTails_targ	OpTails_targ	47.40395	OIL	1	6	0.359882955477115	7	1
Tails_GEGVs_opt	Tails_GEGVs_opt	46.07996	GM	1	7	0.443125940300796	7	1
Tails_GEGVs_sym	Tails_GEGVs_sym	46.07996	GM	1	7	0.430197322903257	7	1
Tails_GEGVs_sd	Tails_GEGVs_sd	58.72274	GM	1	7	0.434713207411485	7	1
Tails_GEGVs_sd1	Tails_GEGVs_sd1	60.77362	GM	1	7	0.430620073935071	7	1
Tails_GEGVs_nuc	Tails_GEGVs_nuc	79.75078	GM	1	7	0.43598210737174	7	1
OpTails	OpTails	54.88058	GM	1	7	0.454150327645245	7	1
OpTails_untarg	OpTails_untarg	34.94289	GM	1	7	0.446248514566681	7	1
OpTails_targ	OpTails_targ	37.4351	GM	1	7	0.436821821840701	7	1
Tails_GEGVs_opt	Tails_GEGVs_opt	41.95223	YLD	1	7	0.23274626790486	7	1
Tails_GEGVs_sym	Tails_GEGVs_sym	41.95223	YLD	1	7	0.293178841176951	7	1
Tails_GEGVs_sd	Tails_GEGVs_sd	57.24299	YLD	1	7	0.316175791167791	7	1
Tails_GEGVs_sd1	Tails_GEGVs_sd1	59.06023	YLD	1	7	0.321639089819322	7	1
Tails_GEGVs_nuc	Tails_GEGVs_nuc	64.79751	YLD	1	7	0.300611825099554	7	1
OpTails	OpTails	54.88058	YLD	1	7	0.314279601414303	7	1
OpTails_untarg	OpTails_untarg	44.91173	YLD	1	7	0.302553509853611	7	1
OpTails_targ	OpTails_targ	44.91173	YLD	1	7	0.304372353678363	7	1
Tails_GEGVs_opt	Tails_GEGVs_opt	38.13603	OIL	1	7	0.233847717486714	7	1
Tails_GEGVs_sym	Tails_GEGVs_sym	38.13603	OIL	1	7	0.367023574013631	7	1
Tails_GEGVs_sd	Tails_GEGVs_sd	61.24091	OIL	1	7	0.394833431087426	7	1
Tails_GEGVs_sd1	Tails_GEGVs_sd1	62.33126	OIL	1	7	0.394180535581875	7	1
Tails_GEGVs_nuc	Tails_GEGVs_nuc	84.7352	OIL	1	7	0.410685722727833	7	1
OpTails	OpTails	52.38837	OIL	1	7	0.386195920892085	7	1
OpTails_untarg	OpTails_untarg	42.41952	OIL	1	7	0.366399260039744	7	1
OpTails_targ	OpTails_targ	47.40395	OIL	1	7	0.368767667029629	7	1
Tails_GEGVs_opt	Tails_GEGVs_opt	46.07996	GM	1	8	0.422215532586215	7	1
Tails_GEGVs_sym	Tails_GEGVs_sym	46.07996	GM	1	8	0.433188847655015	7	1
Tails_GEGVs_sd	Tails_GEGVs_sd	58.72274	GM	1	8	0.417584173200235	7	1
Tails_GEGVs_sd1	Tails_GEGVs_sd1	60.77362	GM	1	8	0.423338187681911	7	1
Tails_GEGVs_nuc	Tails_GEGVs_nuc	79.75078	GM	1	8	0.440496122615105	7	1
OpTails	OpTails	54.88058	GM	1	8	0.451118045015957	7	1
OpTails_untarg	OpTails_untarg	34.94289	GM	1	8	0.446695029059611	7	1
OpTails_targ	OpTails_targ	37.4351	GM	1	8	0.438643300796849	7	1
Tails_GEGVs_opt	Tails_GEGVs_opt	41.95223	YLD	1	8	0.230423327660897	7	1
Tails_GEGVs_sym	Tails_GEGVs_sym	41.95223	YLD	1	8	0.298140480534494	7	1
Tails_GEGVs_sd	Tails_GEGVs_sd	57.24299	YLD	1	8	0.318113360057102	7	1
Tails_GEGVs_sd1	Tails_GEGVs_sd1	59.06023	YLD	1	8	0.317831351286225	7	1
Tails_GEGVs_nuc	Tails_GEGVs_nuc	64.79751	YLD	1	8	0.304161482673162	7	1
OpTails	OpTails	54.88058	YLD	1	8	0.31696484607565	7	1
OpTails_untarg	OpTails_untarg	44.91173	YLD	1	8	0.304502247969248	7	1
OpTails_targ	OpTails_targ	44.91173	YLD	1	8	0.308939224901342	7	1
Tails_GEGVs_opt	Tails_GEGVs_opt	38.13603	OIL	1	8	0.248829267213364	7	1
Tails_GEGVs_sym	Tails_GEGVs_sym	38.13603	OIL	1	8	0.358917885856596	7	1
Tails_GEGVs_sd	Tails_GEGVs_sd	61.24091	OIL	1	8	0.393580706878331	7	1
Tails_GEGVs_sd1	Tails_GEGVs_sd1	62.33126	OIL	1	8	0.385611715176148	7	1
Tails_GEGVs_nuc	Tails_GEGVs_nuc	84.7352	OIL	1	8	0.410140299057837	7	1
OpTails	OpTails	52.38837	OIL	1	8	0.389940002600786	7	1
OpTails_untarg	OpTails_untarg	42.41952	OIL	1	8	0.361600975578114	7	1
OpTails_targ	OpTails_targ	47.40395	OIL	1	8	0.370709641707189	7	1
Tails_GEGVs_opt	Tails_GEGVs_opt	46.07996	GM	1	9	0.431605489693122	7	1
Tails_GEGVs_sym	Tails_GEGVs_sym	46.07996	GM	1	9	0.443911260217691	7	1
Tails_GEGVs_sd	Tails_GEGVs_sd	58.72274	GM	1	9	0.452895304692515	7	1
Tails_GEGVs_sd1	Tails_GEGVs_sd1	60.77362	GM	1	9	0.42855186393685	7	1
Tails_GEGVs_nuc	Tails_GEGVs_nuc	79.75078	GM	1	9	0.428208406152082	7	1
OpTails	OpTails	54.88058	GM	1	9	0.454995436624434	7	1
OpTails_untarg	OpTails_untarg	34.94289	GM	1	9	0.451298949896605	7	1
OpTails_targ	OpTails_targ	37.4351	GM	1	9	0.439072701744453	7	1
Tails_GEGVs_opt	Tails_GEGVs_opt	41.95223	YLD	1	9	0.225196102279386	7	1
Tails_GEGVs_sym	Tails_GEGVs_sym	41.95223	YLD	1	9	0.297105534971032	7	1
Tails_GEGVs_sd	Tails_GEGVs_sd	57.24299	YLD	1	9	0.314779571250863	7	1
Tails_GEGVs_sd1	Tails_GEGVs_sd1	59.06023	YLD	1	9	0.318220723908789	7	1
Tails_GEGVs_nuc	Tails_GEGVs_nuc	64.79751	YLD	1	9	0.304423862508605	7	1
OpTails	OpTails	54.88058	YLD	1	9	0.321049571576116	7	1
OpTails_untarg	OpTails_untarg	44.91173	YLD	1	9	0.305444764012534	7	1
OpTails_targ	OpTails_targ	44.91173	YLD	1	9	0.309003032080055	7	1
Tails_GEGVs_opt	Tails_GEGVs_opt	38.13603	OIL	1	9	0.215204664216681	7	1
Tails_GEGVs_sym	Tails_GEGVs_sym	38.13603	OIL	1	9	0.363016613119208	7	1
Tails_GEGVs_sd	Tails_GEGVs_sd	61.24091	OIL	1	9	0.386115788539419	7	1
Tails_GEGVs_sd1	Tails_GEGVs_sd1	62.33126	OIL	1	9	0.391130698420161	7	1
Tails_GEGVs_nuc	Tails_GEGVs_nuc	84.7352	OIL	1	9	0.416734117452975	7	1
OpTails	OpTails	52.38837	OIL	1	9	0.389870238713119	7	1
OpTails_untarg	OpTails_untarg	42.41952	OIL	1	9	0.361769933980918	7	1
OpTails_targ	OpTails_targ	47.40395	OIL	1	9	0.377676018163585	7	1
Tails_GEGVs_opt	Tails_GEGVs_opt	46.07996	GM	1	10	0.426769338069175	7	1
Tails_GEGVs_sym	Tails_GEGVs_sym	46.07996	GM	1	10	0.447024634015811	7	1
Tails_GEGVs_sd	Tails_GEGVs_sd	58.72274	GM	1	10	0.431305338959418	7	1
Tails_GEGVs_sd1	Tails_GEGVs_sd1	60.77362	GM	1	10	0.443378810430715	7	1
Tails_GEGVs_nuc	Tails_GEGVs_nuc	79.75078	GM	1	10	0.433502141196544	7	1
OpTails	OpTails	54.88058	GM	1	10	0.4368688243648	7	1
OpTails_untarg	OpTails_untarg	34.94289	GM	1	10	0.440390640189451	7	1
OpTails_targ	OpTails_targ	37.4351	GM	1	10	0.449062112764059	7	1
Tails_GEGVs_opt	Tails_GEGVs_opt	41.95223	YLD	1	10	0.233552924492093	7	1
Tails_GEGVs_sym	Tails_GEGVs_sym	41.95223	YLD	1	10	0.299098813236159	7	1
Tails_GEGVs_sd	Tails_GEGVs_sd	57.24299	YLD	1	10	0.317937533879878	7	1
Tails_GEGVs_sd1	Tails_GEGVs_sd1	59.06023	YLD	1	10	0.323161898212232	7	1
Tails_GEGVs_nuc	Tails_GEGVs_nuc	64.79751	YLD	1	10	0.298764757538281	7	1
OpTails	OpTails	54.88058	YLD	1	10	0.314291514806393	7	1
OpTails_untarg	OpTails_untarg	44.91173	YLD	1	10	0.311662048780016	7	1
OpTails_targ	OpTails_targ	44.91173	YLD	1	10	0.306172891268295	7	1
Tails_GEGVs_opt	Tails_GEGVs_opt	38.13603	OIL	1	10	0.226304553617458	7	1
Tails_GEGVs_sym	Tails_GEGVs_sym	38.13603	OIL	1	10	0.357609886639376	7	1
Tails_GEGVs_sd	Tails_GEGVs_sd	61.24091	OIL	1	10	0.396080230890594	7	1
Tails_GEGVs_sd1	Tails_GEGVs_sd1	62.33126	OIL	1	10	0.395431234420248	7	1
Tails_GEGVs_nuc	Tails_GEGVs_nuc	84.7352	OIL	1	10	0.413736837980119	7	1
OpTails	OpTails	52.38837	OIL	1	10	0.381109448167729	7	1
OpTails_untarg	OpTails_untarg	42.41952	OIL	1	10	0.362065501388222	7	1
OpTails_targ	OpTails_targ	47.40395	OIL	1	10	0.373615905303787	7	1
Min_GRM	PCA_CDmean	80.47767	GM	1	1	0.442015910487177	7	1
Min_GRM	PCA_CDmean	80.47767	GM	2	1	0.418102280239376	7	1
Min_GRM	PCA_CDmean	80.47767	GM	3	1	0.395983251750732	7	1
Min_GRM	PCA_CDmean	80.47767	GM	4	1	0.399911331690381	7	1
Min_GRM	PCA_CDmean	80.47767	GM	5	1	0.440464476794783	7	1
Min_GRM	PCA_CDmean	80.47767	GM	6	1	0.417622760152464	7	1
Min_GRM	PCA_CDmean	80.47767	GM	7	1	0.427292746273659	7	1
Min_GRM	PCA_CDmean	80.47767	GM	8	1	0.439880948563373	7	1
Min_GRM	PCA_CDmean	80.47767	GM	9	1	0.437564910880427	7	1
Min_GRM	PCA_CDmean	80.47767	GM	10	1	0.419449555061751	7	1
Min_GRM	PCA_CDmean	80.47767	YLD	1	1	0.306628094988814	7	1
Min_GRM	PCA_CDmean	80.47767	YLD	2	1	0.316660614203578	7	1
Min_GRM	PCA_CDmean	80.47767	YLD	3	1	0.332031567080494	7	1
Min_GRM	PCA_CDmean	80.47767	YLD	4	1	0.326918980137016	7	1
Min_GRM	PCA_CDmean	80.47767	YLD	5	1	0.314842533494025	7	1
Min_GRM	PCA_CDmean	80.47767	YLD	6	1	0.321263469825608	7	1
Min_GRM	PCA_CDmean	80.47767	YLD	7	1	0.315581135431368	7	1
Min_GRM	PCA_CDmean	80.47767	YLD	8	1	0.316623817732541	7	1
Min_GRM	PCA_CDmean	80.47767	YLD	9	1	0.311780008069271	7	1
Min_GRM	PCA_CDmean	80.47767	YLD	10	1	0.318787507453447	7	1
Min_GRM	PCA_CDmean	80.47767	OIL	1	1	0.398092816369341	7	1
Min_GRM	PCA_CDmean	80.47767	OIL	2	1	0.402651596388217	7	1
Min_GRM	PCA_CDmean	80.47767	OIL	3	1	0.404190753673569	7	1
Min_GRM	PCA_CDmean	80.47767	OIL	4	1	0.426341381704007	7	1
Min_GRM	PCA_CDmean	80.47767	OIL	5	1	0.419052066378425	7	1
Min_GRM	PCA_CDmean	80.47767	OIL	6	1	0.403554160896034	7	1
Min_GRM	PCA_CDmean	80.47767	OIL	7	1	0.401083979712421	7	1
Min_GRM	PCA_CDmean	80.47767	OIL	8	1	0.414250880907366	7	1
Min_GRM	PCA_CDmean	80.47767	OIL	9	1	0.406638089271087	7	1
Min_GRM	PCA_CDmean	80.47767	OIL	10	1	0.40145313885095	7	1
Min_GRM	PCA_CDmean	80.47767	GM	1	2	0.447155007167219	7	1
Min_GRM	PCA_CDmean	80.47767	GM	2	2	0.421564994994976	7	1
Min_GRM	PCA_CDmean	80.47767	GM	3	2	0.410749903269564	7	1
Min_GRM	PCA_CDmean	80.47767	GM	4	2	0.399787326502532	7	1
Min_GRM	PCA_CDmean	80.47767	GM	5	2	0.427035775350176	7	1
Min_GRM	PCA_CDmean	80.47767	GM	6	2	0.428941351869073	7	1
Min_GRM	PCA_CDmean	80.47767	GM	7	2	0.43213607143874	7	1
Min_GRM	PCA_CDmean	80.47767	GM	8	2	0.439581275023098	7	1
Min_GRM	PCA_CDmean	80.47767	GM	9	2	0.437564497618896	7	1
Min_GRM	PCA_CDmean	80.47767	GM	10	2	0.415488114569155	7	1
Min_GRM	PCA_CDmean	80.47767	YLD	1	2	0.3003473739159	7	1
Min_GRM	PCA_CDmean	80.47767	YLD	2	2	0.318451693683635	7	1
Min_GRM	PCA_CDmean	80.47767	YLD	3	2	0.325299524749495	7	1
Min_GRM	PCA_CDmean	80.47767	YLD	4	2	0.310280566291411	7	1
Min_GRM	PCA_CDmean	80.47767	YLD	5	2	0.324426352569114	7	1
Min_GRM	PCA_CDmean	80.47767	YLD	6	2	0.310915090881403	7	1
Min_GRM	PCA_CDmean	80.47767	YLD	7	2	0.319884215264252	7	1
Min_GRM	PCA_CDmean	80.47767	YLD	8	2	0.312511020846939	7	1
Min_GRM	PCA_CDmean	80.47767	YLD	9	2	0.310275017428996	7	1
Min_GRM	PCA_CDmean	80.47767	YLD	10	2	0.318802849192234	7	1
Min_GRM	PCA_CDmean	80.47767	OIL	1	2	0.392200690811683	7	1
Min_GRM	PCA_CDmean	80.47767	OIL	2	2	0.394002658890311	7	1
Min_GRM	PCA_CDmean	80.47767	OIL	3	2	0.39673187087402	7	1
Min_GRM	PCA_CDmean	80.47767	OIL	4	2	0.419176588239978	7	1
Min_GRM	PCA_CDmean	80.47767	OIL	5	2	0.42141191318417	7	1
Min_GRM	PCA_CDmean	80.47767	OIL	6	2	0.400093091567671	7	1
Min_GRM	PCA_CDmean	80.47767	OIL	7	2	0.388407658185354	7	1
Min_GRM	PCA_CDmean	80.47767	OIL	8	2	0.40709049507001	7	1
Min_GRM	PCA_CDmean	80.47767	OIL	9	2	0.394207464890895	7	1
Min_GRM	PCA_CDmean	80.47767	OIL	10	2	0.397842850652932	7	1
Min_GRM	PCA_CDmean	80.47767	GM	1	3	0.451857083866549	7	1
Min_GRM	PCA_CDmean	80.47767	GM	2	3	0.410051598035348	7	1
Min_GRM	PCA_CDmean	80.47767	GM	3	3	0.408846334654078	7	1
Min_GRM	PCA_CDmean	80.47767	GM	4	3	0.406333434877619	7	1
Min_GRM	PCA_CDmean	80.47767	GM	5	3	0.412012400584273	7	1
Min_GRM	PCA_CDmean	80.47767	GM	6	3	0.424314013672357	7	1
Min_GRM	PCA_CDmean	80.47767	GM	7	3	0.446819967917375	7	1
Min_GRM	PCA_CDmean	80.47767	GM	8	3	0.444501840962148	7	1
Min_GRM	PCA_CDmean	80.47767	GM	9	3	0.429526431281009	7	1
Min_GRM	PCA_CDmean	80.47767	GM	10	3	0.429652962866969	7	1
Min_GRM	PCA_CDmean	80.47767	YLD	1	3	0.311484781050171	7	1
Min_GRM	PCA_CDmean	80.47767	YLD	2	3	0.3307253421226	7	1
Min_GRM	PCA_CDmean	80.47767	YLD	3	3	0.322250999447636	7	1
Min_GRM	PCA_CDmean	80.47767	YLD	4	3	0.319133545231567	7	1
Min_GRM	PCA_CDmean	80.47767	YLD	5	3	0.313925391830478	7	1
Min_GRM	PCA_CDmean	80.47767	YLD	6	3	0.314931238454237	7	1
Min_GRM	PCA_CDmean	80.47767	YLD	7	3	0.305086632606303	7	1
Min_GRM	PCA_CDmean	80.47767	YLD	8	3	0.317345137275401	7	1
Min_GRM	PCA_CDmean	80.47767	YLD	9	3	0.31124029368775	7	1
Min_GRM	PCA_CDmean	80.47767	YLD	10	3	0.328235928215413	7	1
Min_GRM	PCA_CDmean	80.47767	OIL	1	3	0.398633555108661	7	1
Min_GRM	PCA_CDmean	80.47767	OIL	2	3	0.404536471348861	7	1
Min_GRM	PCA_CDmean	80.47767	OIL	3	3	0.402457765735068	7	1
Min_GRM	PCA_CDmean	80.47767	OIL	4	3	0.423323672375925	7	1
Min_GRM	PCA_CDmean	80.47767	OIL	5	3	0.431602508084786	7	1
Min_GRM	PCA_CDmean	80.47767	OIL	6	3	0.405466059239678	7	1
Min_GRM	PCA_CDmean	80.47767	OIL	7	3	0.394488135955753	7	1
Min_GRM	PCA_CDmean	80.47767	OIL	8	3	0.401224845115093	7	1
Min_GRM	PCA_CDmean	80.47767	OIL	9	3	0.408459573742874	7	1
Min_GRM	PCA_CDmean	80.47767	OIL	10	3	0.406278747785846	7	1
Min_GRM	PCA_CDmean	80.47767	GM	1	4	0.438529879971921	7	1
Min_GRM	PCA_CDmean	80.47767	GM	2	4	0.408883635341867	7	1
Min_GRM	PCA_CDmean	80.47767	GM	3	4	0.391017857407641	7	1
Min_GRM	PCA_CDmean	80.47767	GM	4	4	0.394812199873199	7	1
Min_GRM	PCA_CDmean	80.47767	GM	5	4	0.424511722201515	7	1
Min_GRM	PCA_CDmean	80.47767	GM	6	4	0.41694570081835	7	1
Min_GRM	PCA_CDmean	80.47767	GM	7	4	0.43348705171041	7	1
Min_GRM	PCA_CDmean	80.47767	GM	8	4	0.443408020241528	7	1
Min_GRM	PCA_CDmean	80.47767	GM	9	4	0.424671938188419	7	1
Min_GRM	PCA_CDmean	80.47767	GM	10	4	0.428435547427981	7	1
Min_GRM	PCA_CDmean	80.47767	YLD	1	4	0.297273684296535	7	1
Min_GRM	PCA_CDmean	80.47767	YLD	2	4	0.328163902172363	7	1
Min_GRM	PCA_CDmean	80.47767	YLD	3	4	0.313535918710515	7	1
Min_GRM	PCA_CDmean	80.47767	YLD	4	4	0.318446785130559	7	1
Min_GRM	PCA_CDmean	80.47767	YLD	5	4	0.319892377158843	7	1
Min_GRM	PCA_CDmean	80.47767	YLD	6	4	0.315802810094775	7	1
Min_GRM	PCA_CDmean	80.47767	YLD	7	4	0.309284953659296	7	1
Min_GRM	PCA_CDmean	80.47767	YLD	8	4	0.317720136280819	7	1
Min_GRM	PCA_CDmean	80.47767	YLD	9	4	0.312184422764435	7	1
Min_GRM	PCA_CDmean	80.47767	YLD	10	4	0.323356353613812	7	1
Min_GRM	PCA_CDmean	80.47767	OIL	1	4	0.391670332036184	7	1
Min_GRM	PCA_CDmean	80.47767	OIL	2	4	0.403936111878473	7	1
Min_GRM	PCA_CDmean	80.47767	OIL	3	4	0.40524945530504	7	1
Min_GRM	PCA_CDmean	80.47767	OIL	4	4	0.425408122066655	7	1
Min_GRM	PCA_CDmean	80.47767	OIL	5	4	0.425954331485463	7	1
Min_GRM	PCA_CDmean	80.47767	OIL	6	4	0.403368445857819	7	1
Min_GRM	PCA_CDmean	80.47767	OIL	7	4	0.40399567518905	7	1
Min_GRM	PCA_CDmean	80.47767	OIL	8	4	0.416319971407491	7	1
Min_GRM	PCA_CDmean	80.47767	OIL	9	4	0.39825090340557	7	1
Min_GRM	PCA_CDmean	80.47767	OIL	10	4	0.409491632703204	7	1
Min_GRM	PCA_CDmean	80.47767	GM	1	5	0.436727505918981	7	1
Min_GRM	PCA_CDmean	80.47767	GM	2	5	0.418102412244941	7	1
Min_GRM	PCA_CDmean	80.47767	GM	3	5	0.410952009960054	7	1
Min_GRM	PCA_CDmean	80.47767	GM	4	5	0.399231183077347	7	1
Min_GRM	PCA_CDmean	80.47767	GM	5	5	0.436608932877179	7	1
Min_GRM	PCA_CDmean	80.47767	GM	6	5	0.412520264152407	7	1
Min_GRM	PCA_CDmean	80.47767	GM	7	5	0.448744128651539	7	1
Min_GRM	PCA_CDmean	80.47767	GM	8	5	0.445407734410102	7	1
Min_GRM	PCA_CDmean	80.47767	GM	9	5	0.426473715582778	7	1
Min_GRM	PCA_CDmean	80.47767	GM	10	5	0.434152516516117	7	1
Min_GRM	PCA_CDmean	80.47767	YLD	1	5	0.298825186826851	7	1
Min_GRM	PCA_CDmean	80.47767	YLD	2	5	0.32153437389954	7	1
Min_GRM	PCA_CDmean	80.47767	YLD	3	5	0.332516309795425	7	1
Min_GRM	PCA_CDmean	80.47767	YLD	4	5	0.319340459411838	7	1
Min_GRM	PCA_CDmean	80.47767	YLD	5	5	0.328232993862416	7	1
Min_GRM	PCA_CDmean	80.47767	YLD	6	5	0.315273197111897	7	1
Min_GRM	PCA_CDmean	80.47767	YLD	7	5	0.312614564567306	7	1
Min_GRM	PCA_CDmean	80.47767	YLD	8	5	0.320475959323867	7	1
Min_GRM	PCA_CDmean	80.47767	YLD	9	5	0.311098304385432	7	1
Min_GRM	PCA_CDmean	80.47767	YLD	10	5	0.326066916422069	7	1
Min_GRM	PCA_CDmean	80.47767	OIL	1	5	0.400057903221198	7	1
Min_GRM	PCA_CDmean	80.47767	OIL	2	5	0.409815556257354	7	1
Min_GRM	PCA_CDmean	80.47767	OIL	3	5	0.398330274675021	7	1
Min_GRM	PCA_CDmean	80.47767	OIL	4	5	0.42559083288818	7	1
Min_GRM	PCA_CDmean	80.47767	OIL	5	5	0.429625246978988	7	1
Min_GRM	PCA_CDmean	80.47767	OIL	6	5	0.406824124887553	7	1
Min_GRM	PCA_CDmean	80.47767	OIL	7	5	0.411913679996395	7	1
Min_GRM	PCA_CDmean	80.47767	OIL	8	5	0.407498729033133	7	1
Min_GRM	PCA_CDmean	80.47767	OIL	9	5	0.405395020949687	7	1
Min_GRM	PCA_CDmean	80.47767	OIL	10	5	0.403920128462946	7	1
Min_GRM	PCA_CDmean	80.47767	GM	1	6	0.447629447077522	7	1
Min_GRM	PCA_CDmean	80.47767	GM	2	6	0.423285585181583	7	1
Min_GRM	PCA_CDmean	80.47767	GM	3	6	0.422823540950922	7	1
Min_GRM	PCA_CDmean	80.47767	GM	4	6	0.414249531330707	7	1
Min_GRM	PCA_CDmean	80.47767	GM	5	6	0.421344197802621	7	1
Min_GRM	PCA_CDmean	80.47767	GM	6	6	0.425888632030929	7	1
Min_GRM	PCA_CDmean	80.47767	GM	7	6	0.443113711607753	7	1
Min_GRM	PCA_CDmean	80.47767	GM	8	6	0.445565978482216	7	1
Min_GRM	PCA_CDmean	80.47767	GM	9	6	0.440462944141581	7	1
Min_GRM	PCA_CDmean	80.47767	GM	10	6	0.426997370678628	7	1
Min_GRM	PCA_CDmean	80.47767	YLD	1	6	0.29926349294781	7	1
Min_GRM	PCA_CDmean	80.47767	YLD	2	6	0.323996792313102	7	1
Min_GRM	PCA_CDmean	80.47767	YLD	3	6	0.315640477176857	7	1
Min_GRM	PCA_CDmean	80.47767	YLD	4	6	0.321746753276373	7	1
Min_GRM	PCA_CDmean	80.47767	YLD	5	6	0.330154137277685	7	1
Min_GRM	PCA_CDmean	80.47767	YLD	6	6	0.316076009958622	7	1
Min_GRM	PCA_CDmean	80.47767	YLD	7	6	0.315560239107714	7	1
Min_GRM	PCA_CDmean	80.47767	YLD	8	6	0.322804748455486	7	1
Min_GRM	PCA_CDmean	80.47767	YLD	9	6	0.315300814096728	7	1
Min_GRM	PCA_CDmean	80.47767	YLD	10	6	0.329170135400056	7	1
Min_GRM	PCA_CDmean	80.47767	OIL	1	6	0.392979083245421	7	1
Min_GRM	PCA_CDmean	80.47767	OIL	2	6	0.39985922871566	7	1
Min_GRM	PCA_CDmean	80.47767	OIL	3	6	0.405446815452886	7	1
Min_GRM	PCA_CDmean	80.47767	OIL	4	6	0.412989377590548	7	1
Min_GRM	PCA_CDmean	80.47767	OIL	5	6	0.419584654287675	7	1
Min_GRM	PCA_CDmean	80.47767	OIL	6	6	0.410614245741338	7	1
Min_GRM	PCA_CDmean	80.47767	OIL	7	6	0.404116761922828	7	1
Min_GRM	PCA_CDmean	80.47767	OIL	8	6	0.401718893700751	7	1
Min_GRM	PCA_CDmean	80.47767	OIL	9	6	0.400152428313513	7	1
Min_GRM	PCA_CDmean	80.47767	OIL	10	6	0.421155134149787	7	1
Min_GRM	PCA_CDmean	80.47767	GM	1	7	0.448160205458928	7	1
Min_GRM	PCA_CDmean	80.47767	GM	2	7	0.426198605819626	7	1
Min_GRM	PCA_CDmean	80.47767	GM	3	7	0.403445729108282	7	1
Min_GRM	PCA_CDmean	80.47767	GM	4	7	0.428743856886561	7	1
Min_GRM	PCA_CDmean	80.47767	GM	5	7	0.42002166661621	7	1
Min_GRM	PCA_CDmean	80.47767	GM	6	7	0.415575916337054	7	1
Min_GRM	PCA_CDmean	80.47767	GM	7	7	0.437726584514659	7	1
Min_GRM	PCA_CDmean	80.47767	GM	8	7	0.43763587255034	7	1
Min_GRM	PCA_CDmean	80.47767	GM	9	7	0.431552554940312	7	1
Min_GRM	PCA_CDmean	80.47767	GM	10	7	0.414116327134747	7	1
Min_GRM	PCA_CDmean	80.47767	YLD	1	7	0.301192943085112	7	1
Min_GRM	PCA_CDmean	80.47767	YLD	2	7	0.320625457166026	7	1
Min_GRM	PCA_CDmean	80.47767	YLD	3	7	0.321671886366049	7	1
Min_GRM	PCA_CDmean	80.47767	YLD	4	7	0.327860358037065	7	1
Min_GRM	PCA_CDmean	80.47767	YLD	5	7	0.323733530094592	7	1
Min_GRM	PCA_CDmean	80.47767	YLD	6	7	0.322257779502403	7	1
Min_GRM	PCA_CDmean	80.47767	YLD	7	7	0.307340058608101	7	1
Min_GRM	PCA_CDmean	80.47767	YLD	8	7	0.316340355228261	7	1
Min_GRM	PCA_CDmean	80.47767	YLD	9	7	0.314020439856417	7	1
Min_GRM	PCA_CDmean	80.47767	YLD	10	7	0.319437822804655	7	1
Min_GRM	PCA_CDmean	80.47767	OIL	1	7	0.398119942744668	7	1
Min_GRM	PCA_CDmean	80.47767	OIL	2	7	0.405808995850569	7	1
Min_GRM	PCA_CDmean	80.47767	OIL	3	7	0.399131920268342	7	1
Min_GRM	PCA_CDmean	80.47767	OIL	4	7	0.421869664096224	7	1
Min_GRM	PCA_CDmean	80.47767	OIL	5	7	0.422200673864464	7	1
Min_GRM	PCA_CDmean	80.47767	OIL	6	7	0.401687383284666	7	1
Min_GRM	PCA_CDmean	80.47767	OIL	7	7	0.401484098280715	7	1
Min_GRM	PCA_CDmean	80.47767	OIL	8	7	0.404261744893991	7	1
Min_GRM	PCA_CDmean	80.47767	OIL	9	7	0.406608862320903	7	1
Min_GRM	PCA_CDmean	80.47767	OIL	10	7	0.402871876591296	7	1
Min_GRM	PCA_CDmean	80.47767	GM	1	8	0.445040978913687	7	1
Min_GRM	PCA_CDmean	80.47767	GM	2	8	0.415997315782967	7	1
Min_GRM	PCA_CDmean	80.47767	GM	3	8	0.426535804556419	7	1
Min_GRM	PCA_CDmean	80.47767	GM	4	8	0.418987966085875	7	1
Min_GRM	PCA_CDmean	80.47767	GM	5	8	0.440503097501235	7	1
Min_GRM	PCA_CDmean	80.47767	GM	6	8	0.41086917724759	7	1
Min_GRM	PCA_CDmean	80.47767	GM	7	8	0.447769531069349	7	1
Min_GRM	PCA_CDmean	80.47767	GM	8	8	0.439814124865792	7	1
Min_GRM	PCA_CDmean	80.47767	GM	9	8	0.43449366837765	7	1
Min_GRM	PCA_CDmean	80.47767	GM	10	8	0.423241080647166	7	1
Min_GRM	PCA_CDmean	80.47767	YLD	1	8	0.303194298886438	7	1
Min_GRM	PCA_CDmean	80.47767	YLD	2	8	0.311882759845251	7	1
Min_GRM	PCA_CDmean	80.47767	YLD	3	8	0.314997008104644	7	1
Min_GRM	PCA_CDmean	80.47767	YLD	4	8	0.318567930224354	7	1
Min_GRM	PCA_CDmean	80.47767	YLD	5	8	0.322625073217125	7	1
Min_GRM	PCA_CDmean	80.47767	YLD	6	8	0.31469554537438	7	1
Min_GRM	PCA_CDmean	80.47767	YLD	7	8	0.318464256972965	7	1
Min_GRM	PCA_CDmean	80.47767	YLD	8	8	0.324593393054995	7	1
Min_GRM	PCA_CDmean	80.47767	YLD	9	8	0.32202442052324	7	1
Min_GRM	PCA_CDmean	80.47767	YLD	10	8	0.326950790229047	7	1
Min_GRM	PCA_CDmean	80.47767	OIL	1	8	0.398071285629234	7	1
Min_GRM	PCA_CDmean	80.47767	OIL	2	8	0.408506375982009	7	1
Min_GRM	PCA_CDmean	80.47767	OIL	3	8	0.405090034148466	7	1
Min_GRM	PCA_CDmean	80.47767	OIL	4	8	0.42502578564648	7	1
Min_GRM	PCA_CDmean	80.47767	OIL	5	8	0.428529561196261	7	1
Min_GRM	PCA_CDmean	80.47767	OIL	6	8	0.403588358916398	7	1
Min_GRM	PCA_CDmean	80.47767	OIL	7	8	0.403719204766419	7	1
Min_GRM	PCA_CDmean	80.47767	OIL	8	8	0.410968869130519	7	1
Min_GRM	PCA_CDmean	80.47767	OIL	9	8	0.409855220253596	7	1
Min_GRM	PCA_CDmean	80.47767	OIL	10	8	0.407123905162465	7	1
Min_GRM	PCA_CDmean	80.47767	GM	1	9	0.441060815397791	7	1
Min_GRM	PCA_CDmean	80.47767	GM	2	9	0.41631765151023	7	1
Min_GRM	PCA_CDmean	80.47767	GM	3	9	0.417031001586235	7	1
Min_GRM	PCA_CDmean	80.47767	GM	4	9	0.417618537347858	7	1
Min_GRM	PCA_CDmean	80.47767	GM	5	9	0.415221500596131	7	1
Min_GRM	PCA_CDmean	80.47767	GM	6	9	0.417803269622069	7	1
Min_GRM	PCA_CDmean	80.47767	GM	7	9	0.441388697508332	7	1
Min_GRM	PCA_CDmean	80.47767	GM	8	9	0.438967770666382	7	1
Min_GRM	PCA_CDmean	80.47767	GM	9	9	0.433331236151112	7	1
Min_GRM	PCA_CDmean	80.47767	GM	10	9	0.42905740485669	7	1
Min_GRM	PCA_CDmean	80.47767	YLD	1	9	0.305115848528779	7	1
Min_GRM	PCA_CDmean	80.47767	YLD	2	9	0.318855719055216	7	1
Min_GRM	PCA_CDmean	80.47767	YLD	3	9	0.314143610791803	7	1
Min_GRM	PCA_CDmean	80.47767	YLD	4	9	0.323140752039673	7	1
Min_GRM	PCA_CDmean	80.47767	YLD	5	9	0.325646067585895	7	1
Min_GRM	PCA_CDmean	80.47767	YLD	6	9	0.314116845002394	7	1
Min_GRM	PCA_CDmean	80.47767	YLD	7	9	0.309936088464341	7	1
Min_GRM	PCA_CDmean	80.47767	YLD	8	9	0.323147962191326	7	1
Min_GRM	PCA_CDmean	80.47767	YLD	9	9	0.309700714301985	7	1
Min_GRM	PCA_CDmean	80.47767	YLD	10	9	0.322079452169572	7	1
Min_GRM	PCA_CDmean	80.47767	OIL	1	9	0.398940473611097	7	1
Min_GRM	PCA_CDmean	80.47767	OIL	2	9	0.407297034676048	7	1
Min_GRM	PCA_CDmean	80.47767	OIL	3	9	0.405359893841456	7	1
Min_GRM	PCA_CDmean	80.47767	OIL	4	9	0.4303916113573	7	1
Min_GRM	PCA_CDmean	80.47767	OIL	5	9	0.420425967357737	7	1
Min_GRM	PCA_CDmean	80.47767	OIL	6	9	0.405470449719494	7	1
Min_GRM	PCA_CDmean	80.47767	OIL	7	9	0.401549647275335	7	1
Min_GRM	PCA_CDmean	80.47767	OIL	8	9	0.397813666505669	7	1
Min_GRM	PCA_CDmean	80.47767	OIL	9	9	0.404643463271273	7	1
Min_GRM	PCA_CDmean	80.47767	OIL	10	9	0.41082245309157	7	1
Min_GRM	PCA_CDmean	80.47767	GM	1	10	0.434689907366725	7	1
Min_GRM	PCA_CDmean	80.47767	GM	2	10	0.417556560314833	7	1
Min_GRM	PCA_CDmean	80.47767	GM	3	10	0.419668517747133	7	1
Min_GRM	PCA_CDmean	80.47767	GM	4	10	0.420345726768149	7	1
Min_GRM	PCA_CDmean	80.47767	GM	5	10	0.428886900230067	7	1
Min_GRM	PCA_CDmean	80.47767	GM	6	10	0.414070065461789	7	1
Min_GRM	PCA_CDmean	80.47767	GM	7	10	0.433693447745947	7	1
Min_GRM	PCA_CDmean	80.47767	GM	8	10	0.436940650164244	7	1
Min_GRM	PCA_CDmean	80.47767	GM	9	10	0.435182493780294	7	1
Min_GRM	PCA_CDmean	80.47767	GM	10	10	0.41458512138784	7	1
Min_GRM	PCA_CDmean	80.47767	YLD	1	10	0.303370727449457	7	1
Min_GRM	PCA_CDmean	80.47767	YLD	2	10	0.329271137918509	7	1
Min_GRM	PCA_CDmean	80.47767	YLD	3	10	0.31801256901426	7	1
Min_GRM	PCA_CDmean	80.47767	YLD	4	10	0.322302822390129	7	1
Min_GRM	PCA_CDmean	80.47767	YLD	5	10	0.325913074464361	7	1
Min_GRM	PCA_CDmean	80.47767	YLD	6	10	0.318225530010925	7	1
Min_GRM	PCA_CDmean	80.47767	YLD	7	10	0.30816973128153	7	1
Min_GRM	PCA_CDmean	80.47767	YLD	8	10	0.323589849559532	7	1
Min_GRM	PCA_CDmean	80.47767	YLD	9	10	0.31642032125068	7	1
Min_GRM	PCA_CDmean	80.47767	YLD	10	10	0.326791838848897	7	1
Min_GRM	PCA_CDmean	80.47767	OIL	1	10	0.397156420536443	7	1
Min_GRM	PCA_CDmean	80.47767	OIL	2	10	0.411326464591856	7	1
Min_GRM	PCA_CDmean	80.47767	OIL	3	10	0.402517524352849	7	1
Min_GRM	PCA_CDmean	80.47767	OIL	4	10	0.417655302260004	7	1
Min_GRM	PCA_CDmean	80.47767	OIL	5	10	0.431296554979762	7	1
Min_GRM	PCA_CDmean	80.47767	OIL	6	10	0.414053406831398	7	1
Min_GRM	PCA_CDmean	80.47767	OIL	7	10	0.409548702039999	7	1
Min_GRM	PCA_CDmean	80.47767	OIL	8	10	0.416621893945876	7	1
Min_GRM	PCA_CDmean	80.47767	OIL	9	10	0.405647196646933	7	1
Min_GRM	PCA_CDmean	80.47767	OIL	10	10	0.399848055949313	7	1
Min_GRM	Tails	80.47767	GM	1	1	0.43398420792192	7	1
Min_GRM	Tails_GEGVs	80.47767	GM	1	1	0.412904588290331	7	1
Min_GRM	Min_GRM	80.47767	GM	1	1	0.419145012020916	7	1
Min_GRM	Avg_GRM	80.47767	GM	1	1	0.411108069300035	7	1
Min_GRM	Tails	80.47767	YLD	1	1	0.324753144966643	7	1
Min_GRM	Tails_GEGVs	80.47767	YLD	1	1	0.324747276202883	7	1
Min_GRM	Min_GRM	80.47767	YLD	1	1	0.291595671311575	7	1
Min_GRM	Avg_GRM	80.47767	YLD	1	1	0.297418500650494	7	1
Min_GRM	Tails	80.47767	OIL	1	1	0.404517907317074	7	1
Min_GRM	Tails_GEGVs	80.47767	OIL	1	1	0.40696125974407	7	1
Min_GRM	Min_GRM	80.47767	OIL	1	1	0.410355250058705	7	1
Min_GRM	Avg_GRM	80.47767	OIL	1	1	0.42960490071361	7	1
Min_GRM	Tails	80.47767	GM	1	2	0.44199628889822	7	1
Min_GRM	Tails_GEGVs	80.47767	GM	1	2	0.428936407051024	7	1
Min_GRM	Min_GRM	80.47767	GM	1	2	0.426638924562766	7	1
Min_GRM	Avg_GRM	80.47767	GM	1	2	0.402650726966607	7	1
Min_GRM	Tails	80.47767	YLD	1	2	0.324369313094733	7	1
Min_GRM	Tails_GEGVs	80.47767	YLD	1	2	0.321224032855873	7	1
Min_GRM	Min_GRM	80.47767	YLD	1	2	0.296159456519609	7	1
Min_GRM	Avg_GRM	80.47767	YLD	1	2	0.298865834145086	7	1
Min_GRM	Tails	80.47767	OIL	1	2	0.404662097434578	7	1
Min_GRM	Tails_GEGVs	80.47767	OIL	1	2	0.407622184758901	7	1
Min_GRM	Min_GRM	80.47767	OIL	1	2	0.404512849688393	7	1
Min_GRM	Avg_GRM	80.47767	OIL	1	2	0.430211931360462	7	1
Min_GRM	Tails	80.47767	GM	1	3	0.448052248530886	7	1
Min_GRM	Tails_GEGVs	80.47767	GM	1	3	0.426802020166393	7	1
Min_GRM	Min_GRM	80.47767	GM	1	3	0.416981531146324	7	1
Min_GRM	Avg_GRM	80.47767	GM	1	3	0.408751012276409	7	1
Min_GRM	Tails	80.47767	YLD	1	3	0.322907195737378	7	1
Min_GRM	Tails_GEGVs	80.47767	YLD	1	3	0.320645041443661	7	1
Min_GRM	Min_GRM	80.47767	YLD	1	3	0.303909788206885	7	1
Min_GRM	Avg_GRM	80.47767	YLD	1	3	0.297183941256539	7	1
Min_GRM	Tails	80.47767	OIL	1	3	0.407773782408482	7	1
Min_GRM	Tails_GEGVs	80.47767	OIL	1	3	0.404688584692953	7	1
Min_GRM	Min_GRM	80.47767	OIL	1	3	0.401207807274721	7	1
Min_GRM	Avg_GRM	80.47767	OIL	1	3	0.428093788030221	7	1
Min_GRM	Tails	80.47767	GM	1	4	0.441283208301042	7	1
Min_GRM	Tails_GEGVs	80.47767	GM	1	4	0.430245937894572	7	1
Min_GRM	Min_GRM	80.47767	GM	1	4	0.403938630553133	7	1
Min_GRM	Avg_GRM	80.47767	GM	1	4	0.407263403327194	7	1
Min_GRM	Tails	80.47767	YLD	1	4	0.301532168236573	7	1
Min_GRM	Tails_GEGVs	80.47767	YLD	1	4	0.325398579531687	7	1
Min_GRM	Min_GRM	80.47767	YLD	1	4	0.294244067824317	7	1
Min_GRM	Avg_GRM	80.47767	YLD	1	4	0.299289649938669	7	1
Min_GRM	Tails	80.47767	OIL	1	4	0.399506242232263	7	1
Min_GRM	Tails_GEGVs	80.47767	OIL	1	4	0.400196286763391	7	1
Min_GRM	Min_GRM	80.47767	OIL	1	4	0.416739061737285	7	1
Min_GRM	Avg_GRM	80.47767	OIL	1	4	0.430774018320092	7	1
Min_GRM	Tails	80.47767	GM	1	5	0.44401370157849	7	1
Min_GRM	Tails_GEGVs	80.47767	GM	1	5	0.419240501012472	7	1
Min_GRM	Min_GRM	80.47767	GM	1	5	0.416987275128287	7	1
Min_GRM	Avg_GRM	80.47767	GM	1	5	0.405935160094364	7	1
Min_GRM	Tails	80.47767	YLD	1	5	0.317714647578858	7	1
Min_GRM	Tails_GEGVs	80.47767	YLD	1	5	0.321290363893039	7	1
Min_GRM	Min_GRM	80.47767	YLD	1	5	0.290348274141013	7	1
Min_GRM	Avg_GRM	80.47767	YLD	1	5	0.30338475693279	7	1
Min_GRM	Tails	80.47767	OIL	1	5	0.401019279157125	7	1
Min_GRM	Tails_GEGVs	80.47767	OIL	1	5	0.410472958796846	7	1
Min_GRM	Min_GRM	80.47767	OIL	1	5	0.410908667511399	7	1
Min_GRM	Avg_GRM	80.47767	OIL	1	5	0.425985525742345	7	1
Min_GRM	Tails	80.47767	GM	1	6	0.44507229550157	7	1
Min_GRM	Tails_GEGVs	80.47767	GM	1	6	0.433134729168276	7	1
Min_GRM	Min_GRM	80.47767	GM	1	6	0.421974679611473	7	1
Min_GRM	Avg_GRM	80.47767	GM	1	6	0.416155882309008	7	1
Min_GRM	Tails	80.47767	YLD	1	6	0.3278845957127	7	1
Min_GRM	Tails_GEGVs	80.47767	YLD	1	6	0.332826750979657	7	1
Min_GRM	Min_GRM	80.47767	YLD	1	6	0.288834779329828	7	1
Min_GRM	Avg_GRM	80.47767	YLD	1	6	0.302207087495055	7	1
Min_GRM	Tails	80.47767	OIL	1	6	0.411182369429673	7	1
Min_GRM	Tails_GEGVs	80.47767	OIL	1	6	0.412725419173299	7	1
Min_GRM	Min_GRM	80.47767	OIL	1	6	0.412250611978359	7	1
Min_GRM	Avg_GRM	80.47767	OIL	1	6	0.430402768074139	7	1
Min_GRM	Tails	80.47767	GM	1	7	0.437818103153221	7	1
Min_GRM	Tails_GEGVs	80.47767	GM	1	7	0.442015823249027	7	1
Min_GRM	Min_GRM	80.47767	GM	1	7	0.417561759632328	7	1
Min_GRM	Avg_GRM	80.47767	GM	1	7	0.424980309031934	7	1
Min_GRM	Tails	80.47767	YLD	1	7	0.329769567093224	7	1
Min_GRM	Tails_GEGVs	80.47767	YLD	1	7	0.320645592546866	7	1
Min_GRM	Min_GRM	80.47767	YLD	1	7	0.295076119854504	7	1
Min_GRM	Avg_GRM	80.47767	YLD	1	7	0.303312023046505	7	1
Min_GRM	Tails	80.47767	OIL	1	7	0.412104019728817	7	1
Min_GRM	Tails_GEGVs	80.47767	OIL	1	7	0.419571554427883	7	1
Min_GRM	Min_GRM	80.47767	OIL	1	7	0.419365324325597	7	1
Min_GRM	Avg_GRM	80.47767	OIL	1	7	0.431449180768066	7	1
Min_GRM	Tails	80.47767	GM	1	8	0.446250880957617	7	1
Min_GRM	Tails_GEGVs	80.47767	GM	1	8	0.431093132695192	7	1
Min_GRM	Min_GRM	80.47767	GM	1	8	0.413438661720425	7	1
Min_GRM	Avg_GRM	80.47767	GM	1	8	0.41572054439075	7	1
Min_GRM	Tails	80.47767	YLD	1	8	0.330939017062814	7	1
Min_GRM	Tails_GEGVs	80.47767	YLD	1	8	0.3259507862176	7	1
Min_GRM	Min_GRM	80.47767	YLD	1	8	0.289579802194334	7	1
Min_GRM	Avg_GRM	80.47767	YLD	1	8	0.304987140098948	7	1
Min_GRM	Tails	80.47767	OIL	1	8	0.404911840977739	7	1
Min_GRM	Tails_GEGVs	80.47767	OIL	1	8	0.422127573094662	7	1
Min_GRM	Min_GRM	80.47767	OIL	1	8	0.418660415585973	7	1
Min_GRM	Avg_GRM	80.47767	OIL	1	8	0.443351478477019	7	1
Min_GRM	Tails	80.47767	GM	1	9	0.427525539729819	7	1
Min_GRM	Tails_GEGVs	80.47767	GM	1	9	0.434297452036884	7	1
Min_GRM	Min_GRM	80.47767	GM	1	9	0.420743373784547	7	1
Min_GRM	Avg_GRM	80.47767	GM	1	9	0.408049877356672	7	1
Min_GRM	Tails	80.47767	YLD	1	9	0.331904867536683	7	1
Min_GRM	Tails_GEGVs	80.47767	YLD	1	9	0.334031752941422	7	1
Min_GRM	Min_GRM	80.47767	YLD	1	9	0.295562393299796	7	1
Min_GRM	Avg_GRM	80.47767	YLD	1	9	0.303146047111833	7	1
Min_GRM	Tails	80.47767	OIL	1	9	0.412797439991585	7	1
Min_GRM	Tails_GEGVs	80.47767	OIL	1	9	0.41572431275465	7	1
Min_GRM	Min_GRM	80.47767	OIL	1	9	0.419415698630816	7	1
Min_GRM	Avg_GRM	80.47767	OIL	1	9	0.431841334758394	7	1
Min_GRM	Tails	80.47767	GM	1	10	0.437091365815608	7	1
Min_GRM	Tails_GEGVs	80.47767	GM	1	10	0.427179965997045	7	1
Min_GRM	Min_GRM	80.47767	GM	1	10	0.425396565474524	7	1
Min_GRM	Avg_GRM	80.47767	GM	1	10	0.407986483269702	7	1
Min_GRM	Tails	80.47767	YLD	1	10	0.326267474275677	7	1
Min_GRM	Tails_GEGVs	80.47767	YLD	1	10	0.32435078675146	7	1
Min_GRM	Min_GRM	80.47767	YLD	1	10	0.302759931218029	7	1
Min_GRM	Avg_GRM	80.47767	YLD	1	10	0.302337240001767	7	1
Min_GRM	Tails	80.47767	OIL	1	10	0.40715140745949	7	1
Min_GRM	Tails_GEGVs	80.47767	OIL	1	10	0.416354209660638	7	1
Min_GRM	Min_GRM	80.47767	OIL	1	10	0.415879693351877	7	1
Min_GRM	Avg_GRM	80.47767	OIL	1	10	0.437731835125775	7	1
Min_GRM	Avg_GRM_self	80.47767	GM	1	1	0.425591995231144	7	1
Min_GRM	Avg_GRM_self	80.47767	GM	2	1	0.433595929950064	7	1
Min_GRM	Avg_GRM_self	80.47767	GM	3	1	0.432275557097083	7	1
Min_GRM	Avg_GRM_self	80.47767	GM	4	1	0.415722298111645	7	1
Min_GRM	Avg_GRM_self	80.47767	GM	5	1	0.438284828748979	7	1
Min_GRM	Avg_GRM_self	80.47767	GM	6	1	0.443507301762598	7	1
Min_GRM	Avg_GRM_self	80.47767	GM	7	1	0.426408510008064	7	1
Min_GRM	Avg_GRM_self	80.47767	GM	8	1	0.452032769110066	7	1
Min_GRM	Avg_GRM_self	80.47767	GM	9	1	0.434491652408884	7	1
Min_GRM	Avg_GRM_self	80.47767	GM	10	1	0.424392595336993	7	1
Min_GRM	Avg_GRM_MinMax	80.47767	GM	1	1	0.415711741806556	7	1
Min_GRM	Avg_GRM_MinMax	80.47767	GM	2	1	0.424603961797967	7	1
Min_GRM	Avg_GRM_MinMax	80.47767	GM	3	1	0.388387124011511	7	1
Min_GRM	Avg_GRM_MinMax	80.47767	GM	4	1	0.439466368640935	7	1
Min_GRM	Avg_GRM_MinMax	80.47767	GM	5	1	0.407745887682645	7	1
Min_GRM	Avg_GRM_MinMax	80.47767	GM	6	1	0.40513985698439	7	1
Min_GRM	Avg_GRM_MinMax	80.47767	GM	7	1	0.435512249343127	7	1
Min_GRM	Avg_GRM_MinMax	80.47767	GM	8	1	0.429357656371562	7	1
Min_GRM	Avg_GRM_MinMax	80.47767	GM	9	1	0.422051004749974	7	1
Min_GRM	Avg_GRM_MinMax	80.47767	GM	10	1	0.455770415478519	7	1
Min_GRM	Avg_GRM_self	80.47767	YLD	1	1	0.299195271229024	7	1
Min_GRM	Avg_GRM_self	80.47767	YLD	2	1	0.312152086711918	7	1
Min_GRM	Avg_GRM_self	80.47767	YLD	3	1	0.320446489912427	7	1
Min_GRM	Avg_GRM_self	80.47767	YLD	4	1	0.313894525503107	7	1
Min_GRM	Avg_GRM_self	80.47767	YLD	5	1	0.313096608380257	7	1
Min_GRM	Avg_GRM_self	80.47767	YLD	6	1	0.327367541021879	7	1
Min_GRM	Avg_GRM_self	80.47767	YLD	7	1	0.330741689829612	7	1
Min_GRM	Avg_GRM_self	80.47767	YLD	8	1	0.327667659007204	7	1
Min_GRM	Avg_GRM_self	80.47767	YLD	9	1	0.312055132887514	7	1
Min_GRM	Avg_GRM_self	80.47767	YLD	10	1	0.3129474279416	7	1
Min_GRM	Avg_GRM_MinMax	80.47767	YLD	1	1	0.311252602814966	7	1
Min_GRM	Avg_GRM_MinMax	80.47767	YLD	2	1	0.315216481176206	7	1
Min_GRM	Avg_GRM_MinMax	80.47767	YLD	3	1	0.312063517854241	7	1
Min_GRM	Avg_GRM_MinMax	80.47767	YLD	4	1	0.311461163894039	7	1
Min_GRM	Avg_GRM_MinMax	80.47767	YLD	5	1	0.302450609033928	7	1
Min_GRM	Avg_GRM_MinMax	80.47767	YLD	6	1	0.303699130323738	7	1
Min_GRM	Avg_GRM_MinMax	80.47767	YLD	7	1	0.311376415195805	7	1
Min_GRM	Avg_GRM_MinMax	80.47767	YLD	8	1	0.324606083266262	7	1
Min_GRM	Avg_GRM_MinMax	80.47767	YLD	9	1	0.309089492510156	7	1
Min_GRM	Avg_GRM_MinMax	80.47767	YLD	10	1	0.302719170483884	7	1
Min_GRM	Avg_GRM_self	80.47767	OIL	1	1	0.398650309503121	7	1
Min_GRM	Avg_GRM_self	80.47767	OIL	2	1	0.409981417335103	7	1
Min_GRM	Avg_GRM_self	80.47767	OIL	3	1	0.394873000260921	7	1
Min_GRM	Avg_GRM_self	80.47767	OIL	4	1	0.400464166689555	7	1
Min_GRM	Avg_GRM_self	80.47767	OIL	5	1	0.382989202860789	7	1
Min_GRM	Avg_GRM_self	80.47767	OIL	6	1	0.406278432831563	7	1
Min_GRM	Avg_GRM_self	80.47767	OIL	7	1	0.391896370613593	7	1
Min_GRM	Avg_GRM_self	80.47767	OIL	8	1	0.405517189054269	7	1
Min_GRM	Avg_GRM_self	80.47767	OIL	9	1	0.408519162640376	7	1
Min_GRM	Avg_GRM_self	80.47767	OIL	10	1	0.414631153175	7	1
Min_GRM	Avg_GRM_MinMax	80.47767	OIL	1	1	0.388778124277836	7	1
Min_GRM	Avg_GRM_MinMax	80.47767	OIL	2	1	0.404816405921765	7	1
Min_GRM	Avg_GRM_MinMax	80.47767	OIL	3	1	0.393677399435138	7	1
Min_GRM	Avg_GRM_MinMax	80.47767	OIL	4	1	0.395739978655311	7	1
Min_GRM	Avg_GRM_MinMax	80.47767	OIL	5	1	0.402405746317554	7	1
Min_GRM	Avg_GRM_MinMax	80.47767	OIL	6	1	0.402556469291762	7	1
Min_GRM	Avg_GRM_MinMax	80.47767	OIL	7	1	0.41328008221061	7	1
Min_GRM	Avg_GRM_MinMax	80.47767	OIL	8	1	0.403324317761888	7	1
Min_GRM	Avg_GRM_MinMax	80.47767	OIL	9	1	0.40810640627564	7	1
Min_GRM	Avg_GRM_MinMax	80.47767	OIL	10	1	0.404189966794745	7	1
Min_GRM	Avg_GRM_self	80.47767	GM	1	2	0.423195794888117	7	1
Min_GRM	Avg_GRM_self	80.47767	GM	2	2	0.438715491256263	7	1
Min_GRM	Avg_GRM_self	80.47767	GM	3	2	0.42485498342563	7	1
Min_GRM	Avg_GRM_self	80.47767	GM	4	2	0.41176509059532	7	1
Min_GRM	Avg_GRM_self	80.47767	GM	5	2	0.440379550255826	7	1
Min_GRM	Avg_GRM_self	80.47767	GM	6	2	0.43197910766066	7	1
Min_GRM	Avg_GRM_self	80.47767	GM	7	2	0.429700853021783	7	1
Min_GRM	Avg_GRM_self	80.47767	GM	8	2	0.43606052119625	7	1
Min_GRM	Avg_GRM_self	80.47767	GM	9	2	0.433425601929832	7	1
Min_GRM	Avg_GRM_self	80.47767	GM	10	2	0.412779456431648	7	1
Min_GRM	Avg_GRM_MinMax	80.47767	GM	1	2	0.416168620751781	7	1
Min_GRM	Avg_GRM_MinMax	80.47767	GM	2	2	0.40640645052514	7	1
Min_GRM	Avg_GRM_MinMax	80.47767	GM	3	2	0.415017290673496	7	1
Min_GRM	Avg_GRM_MinMax	80.47767	GM	4	2	0.436671623289479	7	1
Min_GRM	Avg_GRM_MinMax	80.47767	GM	5	2	0.410029527064922	7	1
Min_GRM	Avg_GRM_MinMax	80.47767	GM	6	2	0.423019612158994	7	1
Min_GRM	Avg_GRM_MinMax	80.47767	GM	7	2	0.43571124597633	7	1
Min_GRM	Avg_GRM_MinMax	80.47767	GM	8	2	0.429649894388555	7	1
Min_GRM	Avg_GRM_MinMax	80.47767	GM	9	2	0.417508616778622	7	1
Min_GRM	Avg_GRM_MinMax	80.47767	GM	10	2	0.439624707454074	7	1
Min_GRM	Avg_GRM_self	80.47767	YLD	1	2	0.311528134995765	7	1
Min_GRM	Avg_GRM_self	80.47767	YLD	2	2	0.310871862774887	7	1
Min_GRM	Avg_GRM_self	80.47767	YLD	3	2	0.31748261724564	7	1
Min_GRM	Avg_GRM_self	80.47767	YLD	4	2	0.325472914500914	7	1
Min_GRM	Avg_GRM_self	80.47767	YLD	5	2	0.318135254162642	7	1
Min_GRM	Avg_GRM_self	80.47767	YLD	6	2	0.325374863019278	7	1
Min_GRM	Avg_GRM_self	80.47767	YLD	7	2	0.324588103122136	7	1
Min_GRM	Avg_GRM_self	80.47767	YLD	8	2	0.324259074452547	7	1
Min_GRM	Avg_GRM_self	80.47767	YLD	9	2	0.314115358709758	7	1
Min_GRM	Avg_GRM_self	80.47767	YLD	10	2	0.308035744658712	7	1
Min_GRM	Avg_GRM_MinMax	80.47767	YLD	1	2	0.317729928223635	7	1
Min_GRM	Avg_GRM_MinMax	80.47767	YLD	2	2	0.304398921350643	7	1
Min_GRM	Avg_GRM_MinMax	80.47767	YLD	3	2	0.316093693010082	7	1
Min_GRM	Avg_GRM_MinMax	80.47767	YLD	4	2	0.317192619318383	7	1
Min_GRM	Avg_GRM_MinMax	80.47767	YLD	5	2	0.288919576047188	7	1
Min_GRM	Avg_GRM_MinMax	80.47767	YLD	6	2	0.301300025943523	7	1
Min_GRM	Avg_GRM_MinMax	80.47767	YLD	7	2	0.309028529362305	7	1
Min_GRM	Avg_GRM_MinMax	80.47767	YLD	8	2	0.328049928799575	7	1
Min_GRM	Avg_GRM_MinMax	80.47767	YLD	9	2	0.306588531275002	7	1
Min_GRM	Avg_GRM_MinMax	80.47767	YLD	10	2	0.303675026180205	7	1
Min_GRM	Avg_GRM_self	80.47767	OIL	1	2	0.409947435251681	7	1
Min_GRM	Avg_GRM_self	80.47767	OIL	2	2	0.410104774072914	7	1
Min_GRM	Avg_GRM_self	80.47767	OIL	3	2	0.397604075702551	7	1
Min_GRM	Avg_GRM_self	80.47767	OIL	4	2	0.397184991863083	7	1
Min_GRM	Avg_GRM_self	80.47767	OIL	5	2	0.403944227697986	7	1
Min_GRM	Avg_GRM_self	80.47767	OIL	6	2	0.419174291683091	7	1
Min_GRM	Avg_GRM_self	80.47767	OIL	7	2	0.408339118720253	7	1
Min_GRM	Avg_GRM_self	80.47767	OIL	8	2	0.404509422445465	7	1
Min_GRM	Avg_GRM_self	80.47767	OIL	9	2	0.416377661392891	7	1
Min_GRM	Avg_GRM_self	80.47767	OIL	10	2	0.4039164472969	7	1
Min_GRM	Avg_GRM_MinMax	80.47767	OIL	1	2	0.376869577375872	7	1
Min_GRM	Avg_GRM_MinMax	80.47767	OIL	2	2	0.411584890424102	7	1
Min_GRM	Avg_GRM_MinMax	80.47767	OIL	3	2	0.383797019660456	7	1
Min_GRM	Avg_GRM_MinMax	80.47767	OIL	4	2	0.390432591949154	7	1
Min_GRM	Avg_GRM_MinMax	80.47767	OIL	5	2	0.400579720702787	7	1
Min_GRM	Avg_GRM_MinMax	80.47767	OIL	6	2	0.414971289973188	7	1
Min_GRM	Avg_GRM_MinMax	80.47767	OIL	7	2	0.400159587722978	7	1
Min_GRM	Avg_GRM_MinMax	80.47767	OIL	8	2	0.414784595149792	7	1
Min_GRM	Avg_GRM_MinMax	80.47767	OIL	9	2	0.414749132279327	7	1
Min_GRM	Avg_GRM_MinMax	80.47767	OIL	10	2	0.411748845477316	7	1
Min_GRM	Avg_GRM_self	80.47767	GM	1	3	0.425751362539436	7	1
Min_GRM	Avg_GRM_self	80.47767	GM	2	3	0.440640582548426	7	1
Min_GRM	Avg_GRM_self	80.47767	GM	3	3	0.450475615849444	7	1
Min_GRM	Avg_GRM_self	80.47767	GM	4	3	0.41793365436181	7	1
Min_GRM	Avg_GRM_self	80.47767	GM	5	3	0.435010638190623	7	1
Min_GRM	Avg_GRM_self	80.47767	GM	6	3	0.451132949245993	7	1
Min_GRM	Avg_GRM_self	80.47767	GM	7	3	0.43193974906096	7	1
Min_GRM	Avg_GRM_self	80.47767	GM	8	3	0.4360638774594	7	1
Min_GRM	Avg_GRM_self	80.47767	GM	9	3	0.433846445355316	7	1
Min_GRM	Avg_GRM_self	80.47767	GM	10	3	0.422082614712179	7	1
Min_GRM	Avg_GRM_MinMax	80.47767	GM	1	3	0.406518369330998	7	1
Min_GRM	Avg_GRM_MinMax	80.47767	GM	2	3	0.420601530061151	7	1
Min_GRM	Avg_GRM_MinMax	80.47767	GM	3	3	0.400959531294624	7	1
Min_GRM	Avg_GRM_MinMax	80.47767	GM	4	3	0.434462085370509	7	1
Min_GRM	Avg_GRM_MinMax	80.47767	GM	5	3	0.399622476593151	7	1
Min_GRM	Avg_GRM_MinMax	80.47767	GM	6	3	0.413048221750436	7	1
Min_GRM	Avg_GRM_MinMax	80.47767	GM	7	3	0.438903147491028	7	1
Min_GRM	Avg_GRM_MinMax	80.47767	GM	8	3	0.416601653519907	7	1
Min_GRM	Avg_GRM_MinMax	80.47767	GM	9	3	0.420975291573095	7	1
Min_GRM	Avg_GRM_MinMax	80.47767	GM	10	3	0.428502419420328	7	1
Min_GRM	Avg_GRM_self	80.47767	YLD	1	3	0.30606908567193	7	1
Min_GRM	Avg_GRM_self	80.47767	YLD	2	3	0.324046710920685	7	1
Min_GRM	Avg_GRM_self	80.47767	YLD	3	3	0.328100407024777	7	1
Min_GRM	Avg_GRM_self	80.47767	YLD	4	3	0.310572456148827	7	1
Min_GRM	Avg_GRM_self	80.47767	YLD	5	3	0.323888394226397	7	1
Min_GRM	Avg_GRM_self	80.47767	YLD	6	3	0.326841215596977	7	1
Min_GRM	Avg_GRM_self	80.47767	YLD	7	3	0.323657498019255	7	1
Min_GRM	Avg_GRM_self	80.47767	YLD	8	3	0.319422114231963	7	1
Min_GRM	Avg_GRM_self	80.47767	YLD	9	3	0.32105374197069	7	1
Min_GRM	Avg_GRM_self	80.47767	YLD	10	3	0.315606859137308	7	1
Min_GRM	Avg_GRM_MinMax	80.47767	YLD	1	3	0.307344410312804	7	1
Min_GRM	Avg_GRM_MinMax	80.47767	YLD	2	3	0.306084966858	7	1
Min_GRM	Avg_GRM_MinMax	80.47767	YLD	3	3	0.317184328804094	7	1
Min_GRM	Avg_GRM_MinMax	80.47767	YLD	4	3	0.305965142782009	7	1
Min_GRM	Avg_GRM_MinMax	80.47767	YLD	5	3	0.301051360655213	7	1
Min_GRM	Avg_GRM_MinMax	80.47767	YLD	6	3	0.303854218001051	7	1
Min_GRM	Avg_GRM_MinMax	80.47767	YLD	7	3	0.303896405764102	7	1
Min_GRM	Avg_GRM_MinMax	80.47767	YLD	8	3	0.326287718182292	7	1
Min_GRM	Avg_GRM_MinMax	80.47767	YLD	9	3	0.309158003209392	7	1
Min_GRM	Avg_GRM_MinMax	80.47767	YLD	10	3	0.304795306368395	7	1
Min_GRM	Avg_GRM_self	80.47767	OIL	1	3	0.405011034688955	7	1
Min_GRM	Avg_GRM_self	80.47767	OIL	2	3	0.402352618038974	7	1
Min_GRM	Avg_GRM_self	80.47767	OIL	3	3	0.391939771415609	7	1
Min_GRM	Avg_GRM_self	80.47767	OIL	4	3	0.403791252245653	7	1
Min_GRM	Avg_GRM_self	80.47767	OIL	5	3	0.401730350666092	7	1
Min_GRM	Avg_GRM_self	80.47767	OIL	6	3	0.412592103801319	7	1
Min_GRM	Avg_GRM_self	80.47767	OIL	7	3	0.406933694293818	7	1
Min_GRM	Avg_GRM_self	80.47767	OIL	8	3	0.399787095752858	7	1
Min_GRM	Avg_GRM_self	80.47767	OIL	9	3	0.41222420907485	7	1
Min_GRM	Avg_GRM_self	80.47767	OIL	10	3	0.409147534782279	7	1
Min_GRM	Avg_GRM_MinMax	80.47767	OIL	1	3	0.37514400223147	7	1
Min_GRM	Avg_GRM_MinMax	80.47767	OIL	2	3	0.410129879451146	7	1
Min_GRM	Avg_GRM_MinMax	80.47767	OIL	3	3	0.391324329337742	7	1
Min_GRM	Avg_GRM_MinMax	80.47767	OIL	4	3	0.387962780846179	7	1
Min_GRM	Avg_GRM_MinMax	80.47767	OIL	5	3	0.402726083902515	7	1
Min_GRM	Avg_GRM_MinMax	80.47767	OIL	6	3	0.412901270587131	7	1
Min_GRM	Avg_GRM_MinMax	80.47767	OIL	7	3	0.407722237950056	7	1
Min_GRM	Avg_GRM_MinMax	80.47767	OIL	8	3	0.40311069109304	7	1
Min_GRM	Avg_GRM_MinMax	80.47767	OIL	9	3	0.407494181549733	7	1
Min_GRM	Avg_GRM_MinMax	80.47767	OIL	10	3	0.407663890138224	7	1
Min_GRM	Avg_GRM_self	80.47767	GM	1	4	0.41582011045094	7	1
Min_GRM	Avg_GRM_self	80.47767	GM	2	4	0.429310477147083	7	1
Min_GRM	Avg_GRM_self	80.47767	GM	3	4	0.436504241489262	7	1
Min_GRM	Avg_GRM_self	80.47767	GM	4	4	0.414155923920888	7	1
Min_GRM	Avg_GRM_self	80.47767	GM	5	4	0.435125957470975	7	1
Min_GRM	Avg_GRM_self	80.47767	GM	6	4	0.434812135912898	7	1
Min_GRM	Avg_GRM_self	80.47767	GM	7	4	0.429729464420602	7	1
Min_GRM	Avg_GRM_self	80.47767	GM	8	4	0.429802826563099	7	1
Min_GRM	Avg_GRM_self	80.47767	GM	9	4	0.441114373246458	7	1
Min_GRM	Avg_GRM_self	80.47767	GM	10	4	0.422618620732617	7	1
Min_GRM	Avg_GRM_MinMax	80.47767	GM	1	4	0.408687938563606	7	1
Min_GRM	Avg_GRM_MinMax	80.47767	GM	2	4	0.412551286725605	7	1
Min_GRM	Avg_GRM_MinMax	80.47767	GM	3	4	0.40154134065133	7	1
Min_GRM	Avg_GRM_MinMax	80.47767	GM	4	4	0.448763114734495	7	1
Min_GRM	Avg_GRM_MinMax	80.47767	GM	5	4	0.406649024163734	7	1
Min_GRM	Avg_GRM_MinMax	80.47767	GM	6	4	0.404883707218955	7	1
Min_GRM	Avg_GRM_MinMax	80.47767	GM	7	4	0.436031156548126	7	1
Min_GRM	Avg_GRM_MinMax	80.47767	GM	8	4	0.420512439565639	7	1
Min_GRM	Avg_GRM_MinMax	80.47767	GM	9	4	0.426614109966827	7	1
Min_GRM	Avg_GRM_MinMax	80.47767	GM	10	4	0.452420034173165	7	1
Min_GRM	Avg_GRM_self	80.47767	YLD	1	4	0.302838196026367	7	1
Min_GRM	Avg_GRM_self	80.47767	YLD	2	4	0.308696732445713	7	1
Min_GRM	Avg_GRM_self	80.47767	YLD	3	4	0.322882987839575	7	1
Min_GRM	Avg_GRM_self	80.47767	YLD	4	4	0.322560331972312	7	1
Min_GRM	Avg_GRM_self	80.47767	YLD	5	4	0.320284154618629	7	1
Min_GRM	Avg_GRM_self	80.47767	YLD	6	4	0.333664122409609	7	1
Min_GRM	Avg_GRM_self	80.47767	YLD	7	4	0.32614803875182	7	1
Min_GRM	Avg_GRM_self	80.47767	YLD	8	4	0.317514280976745	7	1
Min_GRM	Avg_GRM_self	80.47767	YLD	9	4	0.319112522636838	7	1
Min_GRM	Avg_GRM_self	80.47767	YLD	10	4	0.306270471727734	7	1
Min_GRM	Avg_GRM_MinMax	80.47767	YLD	1	4	0.312252782954366	7	1
Min_GRM	Avg_GRM_MinMax	80.47767	YLD	2	4	0.324124457397588	7	1
Min_GRM	Avg_GRM_MinMax	80.47767	YLD	3	4	0.318180497215197	7	1
Min_GRM	Avg_GRM_MinMax	80.47767	YLD	4	4	0.307932395297141	7	1
Min_GRM	Avg_GRM_MinMax	80.47767	YLD	5	4	0.309084996748035	7	1
Min_GRM	Avg_GRM_MinMax	80.47767	YLD	6	4	0.304396641661476	7	1
Min_GRM	Avg_GRM_MinMax	80.47767	YLD	7	4	0.300538292630107	7	1
Min_GRM	Avg_GRM_MinMax	80.47767	YLD	8	4	0.318472942732692	7	1
Min_GRM	Avg_GRM_MinMax	80.47767	YLD	9	4	0.305246217805962	7	1
Min_GRM	Avg_GRM_MinMax	80.47767	YLD	10	4	0.302143052082503	7	1
Min_GRM	Avg_GRM_self	80.47767	OIL	1	4	0.397259475903713	7	1
Min_GRM	Avg_GRM_self	80.47767	OIL	2	4	0.402296568039992	7	1
Min_GRM	Avg_GRM_self	80.47767	OIL	3	4	0.394111687114953	7	1
Min_GRM	Avg_GRM_self	80.47767	OIL	4	4	0.40385639333571	7	1
Min_GRM	Avg_GRM_self	80.47767	OIL	5	4	0.395398378527105	7	1
Min_GRM	Avg_GRM_self	80.47767	OIL	6	4	0.407728277837857	7	1
Min_GRM	Avg_GRM_self	80.47767	OIL	7	4	0.400714411281315	7	1
Min_GRM	Avg_GRM_self	80.47767	OIL	8	4	0.411028786964596	7	1
Min_GRM	Avg_GRM_self	80.47767	OIL	9	4	0.406516958476379	7	1
Min_GRM	Avg_GRM_self	80.47767	OIL	10	4	0.412475449290768	7	1
Min_GRM	Avg_GRM_MinMax	80.47767	OIL	1	4	0.384944129869699	7	1
Min_GRM	Avg_GRM_MinMax	80.47767	OIL	2	4	0.397114860323958	7	1
Min_GRM	Avg_GRM_MinMax	80.47767	OIL	3	4	0.388520159067416	7	1
Min_GRM	Avg_GRM_MinMax	80.47767	OIL	4	4	0.392647357325307	7	1
Min_GRM	Avg_GRM_MinMax	80.47767	OIL	5	4	0.410240492132791	7	1
Min_GRM	Avg_GRM_MinMax	80.47767	OIL	6	4	0.415560749314955	7	1
Min_GRM	Avg_GRM_MinMax	80.47767	OIL	7	4	0.409299038461646	7	1
Min_GRM	Avg_GRM_MinMax	80.47767	OIL	8	4	0.407485477916033	7	1
Min_GRM	Avg_GRM_MinMax	80.47767	OIL	9	4	0.405216470227743	7	1
Min_GRM	Avg_GRM_MinMax	80.47767	OIL	10	4	0.415845942720971	7	1
Min_GRM	Avg_GRM_self	80.47767	GM	1	5	0.425094717149209	7	1
Min_GRM	Avg_GRM_self	80.47767	GM	2	5	0.434999212724261	7	1
Min_GRM	Avg_GRM_self	80.47767	GM	3	5	0.43409106039217	7	1
Min_GRM	Avg_GRM_self	80.47767	GM	4	5	0.41886576678062	7	1
Min_GRM	Avg_GRM_self	80.47767	GM	5	5	0.432950683286373	7	1
Min_GRM	Avg_GRM_self	80.47767	GM	6	5	0.436097912753312	7	1
Min_GRM	Avg_GRM_self	80.47767	GM	7	5	0.444920863494962	7	1
Min_GRM	Avg_GRM_self	80.47767	GM	8	5	0.439402859171888	7	1
Min_GRM	Avg_GRM_self	80.47767	GM	9	5	0.444005152622378	7	1
Min_GRM	Avg_GRM_self	80.47767	GM	10	5	0.420615850150289	7	1
Min_GRM	Avg_GRM_MinMax	80.47767	GM	1	5	0.432667542018025	7	1
Min_GRM	Avg_GRM_MinMax	80.47767	GM	2	5	0.416568512653641	7	1
Min_GRM	Avg_GRM_MinMax	80.47767	GM	3	5	0.399822686832325	7	1
Min_GRM	Avg_GRM_MinMax	80.47767	GM	4	5	0.430228537499952	7	1
Min_GRM	Avg_GRM_MinMax	80.47767	GM	5	5	0.402637493550042	7	1
Min_GRM	Avg_GRM_MinMax	80.47767	GM	6	5	0.420152804342795	7	1
Min_GRM	Avg_GRM_MinMax	80.47767	GM	7	5	0.427567904214782	7	1
Min_GRM	Avg_GRM_MinMax	80.47767	GM	8	5	0.416012517052665	7	1
Min_GRM	Avg_GRM_MinMax	80.47767	GM	9	5	0.42796800128373	7	1
Min_GRM	Avg_GRM_MinMax	80.47767	GM	10	5	0.453710617561497	7	1
Min_GRM	Avg_GRM_self	80.47767	YLD	1	5	0.304794520625028	7	1
Min_GRM	Avg_GRM_self	80.47767	YLD	2	5	0.30976839148251	7	1
Min_GRM	Avg_GRM_self	80.47767	YLD	3	5	0.325105559575405	7	1
Min_GRM	Avg_GRM_self	80.47767	YLD	4	5	0.319721015132695	7	1
Min_GRM	Avg_GRM_self	80.47767	YLD	5	5	0.323674678321426	7	1
Min_GRM	Avg_GRM_self	80.47767	YLD	6	5	0.321518187720401	7	1
Min_GRM	Avg_GRM_self	80.47767	YLD	7	5	0.328510579293836	7	1
Min_GRM	Avg_GRM_self	80.47767	YLD	8	5	0.317525180035541	7	1
Min_GRM	Avg_GRM_self	80.47767	YLD	9	5	0.310177431188699	7	1
Min_GRM	Avg_GRM_self	80.47767	YLD	10	5	0.310517702422365	7	1
Min_GRM	Avg_GRM_MinMax	80.47767	YLD	1	5	0.316262343996415	7	1
Min_GRM	Avg_GRM_MinMax	80.47767	YLD	2	5	0.311002364462569	7	1
Min_GRM	Avg_GRM_MinMax	80.47767	YLD	3	5	0.307720837076203	7	1
Min_GRM	Avg_GRM_MinMax	80.47767	YLD	4	5	0.300200511771481	7	1
Min_GRM	Avg_GRM_MinMax	80.47767	YLD	5	5	0.301815641909585	7	1
Min_GRM	Avg_GRM_MinMax	80.47767	YLD	6	5	0.297229851945556	7	1
Min_GRM	Avg_GRM_MinMax	80.47767	YLD	7	5	0.304464095917504	7	1
Min_GRM	Avg_GRM_MinMax	80.47767	YLD	8	5	0.315492098314866	7	1
Min_GRM	Avg_GRM_MinMax	80.47767	YLD	9	5	0.304542725625325	7	1
Min_GRM	Avg_GRM_MinMax	80.47767	YLD	10	5	0.29872419553606	7	1
Min_GRM	Avg_GRM_self	80.47767	OIL	1	5	0.400490878454276	7	1
Min_GRM	Avg_GRM_self	80.47767	OIL	2	5	0.399863361689693	7	1
Min_GRM	Avg_GRM_self	80.47767	OIL	3	5	0.384316835835549	7	1
Min_GRM	Avg_GRM_self	80.47767	OIL	4	5	0.409335014421478	7	1
Min_GRM	Avg_GRM_self	80.47767	OIL	5	5	0.399065790931358	7	1
Min_GRM	Avg_GRM_self	80.47767	OIL	6	5	0.41253238994081	7	1
Min_GRM	Avg_GRM_self	80.47767	OIL	7	5	0.396579964506331	7	1
Min_GRM	Avg_GRM_self	80.47767	OIL	8	5	0.402671060467492	7	1
Min_GRM	Avg_GRM_self	80.47767	OIL	9	5	0.416976018762783	7	1
Min_GRM	Avg_GRM_self	80.47767	OIL	10	5	0.415534703383767	7	1
Min_GRM	Avg_GRM_MinMax	80.47767	OIL	1	5	0.385651063979583	7	1
Min_GRM	Avg_GRM_MinMax	80.47767	OIL	2	5	0.395528943982076	7	1
Min_GRM	Avg_GRM_MinMax	80.47767	OIL	3	5	0.381956743102643	7	1
Min_GRM	Avg_GRM_MinMax	80.47767	OIL	4	5	0.397530525727425	7	1
Min_GRM	Avg_GRM_MinMax	80.47767	OIL	5	5	0.398208332449008	7	1
Min_GRM	Avg_GRM_MinMax	80.47767	OIL	6	5	0.409771120976871	7	1
Min_GRM	Avg_GRM_MinMax	80.47767	OIL	7	5	0.411877972597786	7	1
Min_GRM	Avg_GRM_MinMax	80.47767	OIL	8	5	0.405140102848951	7	1
Min_GRM	Avg_GRM_MinMax	80.47767	OIL	9	5	0.416599305053665	7	1
Min_GRM	Avg_GRM_MinMax	80.47767	OIL	10	5	0.411999918292828	7	1
Min_GRM	Avg_GRM_self	80.47767	GM	1	6	0.421557410699439	7	1
Min_GRM	Avg_GRM_self	80.47767	GM	2	6	0.432997748487686	7	1
Min_GRM	Avg_GRM_self	80.47767	GM	3	6	0.414876137711066	7	1
Min_GRM	Avg_GRM_self	80.47767	GM	4	6	0.418395492585288	7	1
Min_GRM	Avg_GRM_self	80.47767	GM	5	6	0.439155022508104	7	1
Min_GRM	Avg_GRM_self	80.47767	GM	6	6	0.450513768488644	7	1
Min_GRM	Avg_GRM_self	80.47767	GM	7	6	0.435344548727181	7	1
Min_GRM	Avg_GRM_self	80.47767	GM	8	6	0.441748728054492	7	1
Min_GRM	Avg_GRM_self	80.47767	GM	9	6	0.429891418006051	7	1
Min_GRM	Avg_GRM_self	80.47767	GM	10	6	0.419611446955753	7	1
Min_GRM	Avg_GRM_MinMax	80.47767	GM	1	6	0.433794588543674	7	1
Min_GRM	Avg_GRM_MinMax	80.47767	GM	2	6	0.418652533998518	7	1
Min_GRM	Avg_GRM_MinMax	80.47767	GM	3	6	0.417201366855061	7	1
Min_GRM	Avg_GRM_MinMax	80.47767	GM	4	6	0.446284397958772	7	1
Min_GRM	Avg_GRM_MinMax	80.47767	GM	5	6	0.412490435504726	7	1
Min_GRM	Avg_GRM_MinMax	80.47767	GM	6	6	0.415012942036188	7	1
Min_GRM	Avg_GRM_MinMax	80.47767	GM	7	6	0.434283285423151	7	1
Min_GRM	Avg_GRM_MinMax	80.47767	GM	8	6	0.433748922233004	7	1
Min_GRM	Avg_GRM_MinMax	80.47767	GM	9	6	0.432703001513823	7	1
Min_GRM	Avg_GRM_MinMax	80.47767	GM	10	6	0.436869333432909	7	1
Min_GRM	Avg_GRM_self	80.47767	YLD	1	6	0.304296189276843	7	1
Min_GRM	Avg_GRM_self	80.47767	YLD	2	6	0.310979121834849	7	1
Min_GRM	Avg_GRM_self	80.47767	YLD	3	6	0.321911588192621	7	1
Min_GRM	Avg_GRM_self	80.47767	YLD	4	6	0.326298502231293	7	1
Min_GRM	Avg_GRM_self	80.47767	YLD	5	6	0.335276868213219	7	1
Min_GRM	Avg_GRM_self	80.47767	YLD	6	6	0.321194884957639	7	1
Min_GRM	Avg_GRM_self	80.47767	YLD	7	6	0.33079150922582	7	1
Min_GRM	Avg_GRM_self	80.47767	YLD	8	6	0.319662686643038	7	1
Min_GRM	Avg_GRM_self	80.47767	YLD	9	6	0.313944683030626	7	1
Min_GRM	Avg_GRM_self	80.47767	YLD	10	6	0.316457578438483	7	1
Min_GRM	Avg_GRM_MinMax	80.47767	YLD	1	6	0.312082365003184	7	1
Min_GRM	Avg_GRM_MinMax	80.47767	YLD	2	6	0.313179141107878	7	1
Min_GRM	Avg_GRM_MinMax	80.47767	YLD	3	6	0.310829240925432	7	1
Min_GRM	Avg_GRM_MinMax	80.47767	YLD	4	6	0.311775121189252	7	1
Min_GRM	Avg_GRM_MinMax	80.47767	YLD	5	6	0.305673268405841	7	1
Min_GRM	Avg_GRM_MinMax	80.47767	YLD	6	6	0.305432341327814	7	1
Min_GRM	Avg_GRM_MinMax	80.47767	YLD	7	6	0.300750918162308	7	1
Min_GRM	Avg_GRM_MinMax	80.47767	YLD	8	6	0.323452942404859	7	1
Min_GRM	Avg_GRM_MinMax	80.47767	YLD	9	6	0.296769113989256	7	1
Min_GRM	Avg_GRM_MinMax	80.47767	YLD	10	6	0.307359888288628	7	1
Min_GRM	Avg_GRM_self	80.47767	OIL	1	6	0.415785502507797	7	1
Min_GRM	Avg_GRM_self	80.47767	OIL	2	6	0.413622753800979	7	1
Min_GRM	Avg_GRM_self	80.47767	OIL	3	6	0.399531712021219	7	1
Min_GRM	Avg_GRM_self	80.47767	OIL	4	6	0.417849575261548	7	1
Min_GRM	Avg_GRM_self	80.47767	OIL	5	6	0.402650521002566	7	1
Min_GRM	Avg_GRM_self	80.47767	OIL	6	6	0.412657506702172	7	1
Min_GRM	Avg_GRM_self	80.47767	OIL	7	6	0.395192745308364	7	1
Min_GRM	Avg_GRM_self	80.47767	OIL	8	6	0.402465145001815	7	1
Min_GRM	Avg_GRM_self	80.47767	OIL	9	6	0.409328596253918	7	1
Min_GRM	Avg_GRM_self	80.47767	OIL	10	6	0.412905064250085	7	1
Min_GRM	Avg_GRM_MinMax	80.47767	OIL	1	6	0.388486527139	7	1
Min_GRM	Avg_GRM_MinMax	80.47767	OIL	2	6	0.416016940363481	7	1
Min_GRM	Avg_GRM_MinMax	80.47767	OIL	3	6	0.386367316574738	7	1
Min_GRM	Avg_GRM_MinMax	80.47767	OIL	4	6	0.400187768410098	7	1
Min_GRM	Avg_GRM_MinMax	80.47767	OIL	5	6	0.419893684315805	7	1
Min_GRM	Avg_GRM_MinMax	80.47767	OIL	6	6	0.402559920704026	7	1
Min_GRM	Avg_GRM_MinMax	80.47767	OIL	7	6	0.401490696234811	7	1
Min_GRM	Avg_GRM_MinMax	80.47767	OIL	8	6	0.394079146983258	7	1
Min_GRM	Avg_GRM_MinMax	80.47767	OIL	9	6	0.412031002036138	7	1
Min_GRM	Avg_GRM_MinMax	80.47767	OIL	10	6	0.407704690274114	7	1
Min_GRM	Avg_GRM_self	80.47767	GM	1	7	0.42318689103849	7	1
Min_GRM	Avg_GRM_self	80.47767	GM	2	7	0.4389874617555	7	1
Min_GRM	Avg_GRM_self	80.47767	GM	3	7	0.433068606714234	7	1
Min_GRM	Avg_GRM_self	80.47767	GM	4	7	0.424609477014365	7	1
Min_GRM	Avg_GRM_self	80.47767	GM	5	7	0.43182327711868	7	1
Min_GRM	Avg_GRM_self	80.47767	GM	6	7	0.433097336177748	7	1
Min_GRM	Avg_GRM_self	80.47767	GM	7	7	0.423529855437495	7	1
Min_GRM	Avg_GRM_self	80.47767	GM	8	7	0.44202480554304	7	1
Min_GRM	Avg_GRM_self	80.47767	GM	9	7	0.439947073609758	7	1
Min_GRM	Avg_GRM_self	80.47767	GM	10	7	0.429349690202964	7	1
Min_GRM	Avg_GRM_MinMax	80.47767	GM	1	7	0.424649961552782	7	1
Min_GRM	Avg_GRM_MinMax	80.47767	GM	2	7	0.425531855887342	7	1
Min_GRM	Avg_GRM_MinMax	80.47767	GM	3	7	0.421167159814385	7	1
Min_GRM	Avg_GRM_MinMax	80.47767	GM	4	7	0.448984727046585	7	1
Min_GRM	Avg_GRM_MinMax	80.47767	GM	5	7	0.401333704384563	7	1
Min_GRM	Avg_GRM_MinMax	80.47767	GM	6	7	0.420217966969935	7	1
Min_GRM	Avg_GRM_MinMax	80.47767	GM	7	7	0.434308175295785	7	1
Min_GRM	Avg_GRM_MinMax	80.47767	GM	8	7	0.429231667142771	7	1
Min_GRM	Avg_GRM_MinMax	80.47767	GM	9	7	0.434427658545481	7	1
Min_GRM	Avg_GRM_MinMax	80.47767	GM	10	7	0.451897119804548	7	1
Min_GRM	Avg_GRM_self	80.47767	YLD	1	7	0.299178181397731	7	1
Min_GRM	Avg_GRM_self	80.47767	YLD	2	7	0.31289332416307	7	1
Min_GRM	Avg_GRM_self	80.47767	YLD	3	7	0.32412744127859	7	1
Min_GRM	Avg_GRM_self	80.47767	YLD	4	7	0.31064395440492	7	1
Min_GRM	Avg_GRM_self	80.47767	YLD	5	7	0.325132206123553	7	1
Min_GRM	Avg_GRM_self	80.47767	YLD	6	7	0.322933489986344	7	1
Min_GRM	Avg_GRM_self	80.47767	YLD	7	7	0.332051800390033	7	1
Min_GRM	Avg_GRM_self	80.47767	YLD	8	7	0.318177342557739	7	1
Min_GRM	Avg_GRM_self	80.47767	YLD	9	7	0.318280883803094	7	1
Min_GRM	Avg_GRM_self	80.47767	YLD	10	7	0.310882493811903	7	1
Min_GRM	Avg_GRM_MinMax	80.47767	YLD	1	7	0.307581547933408	7	1
Min_GRM	Avg_GRM_MinMax	80.47767	YLD	2	7	0.308276464163158	7	1
Min_GRM	Avg_GRM_MinMax	80.47767	YLD	3	7	0.315621392879169	7	1
Min_GRM	Avg_GRM_MinMax	80.47767	YLD	4	7	0.308711989461949	7	1
Min_GRM	Avg_GRM_MinMax	80.47767	YLD	5	7	0.304386683487242	7	1
Min_GRM	Avg_GRM_MinMax	80.47767	YLD	6	7	0.311370329497959	7	1
Min_GRM	Avg_GRM_MinMax	80.47767	YLD	7	7	0.305896741673028	7	1
Min_GRM	Avg_GRM_MinMax	80.47767	YLD	8	7	0.332672040060868	7	1
Min_GRM	Avg_GRM_MinMax	80.47767	YLD	9	7	0.302378705335608	7	1
Min_GRM	Avg_GRM_MinMax	80.47767	YLD	10	7	0.307700267063745	7	1
Min_GRM	Avg_GRM_self	80.47767	OIL	1	7	0.407519131709364	7	1
Min_GRM	Avg_GRM_self	80.47767	OIL	2	7	0.417891165800128	7	1
Min_GRM	Avg_GRM_self	80.47767	OIL	3	7	0.39217574213558	7	1
Min_GRM	Avg_GRM_self	80.47767	OIL	4	7	0.412137994242278	7	1
Min_GRM	Avg_GRM_self	80.47767	OIL	5	7	0.410992326628994	7	1
Min_GRM	Avg_GRM_self	80.47767	OIL	6	7	0.407777751631202	7	1
Min_GRM	Avg_GRM_self	80.47767	OIL	7	7	0.392999530993418	7	1
Min_GRM	Avg_GRM_self	80.47767	OIL	8	7	0.406843162923693	7	1
Min_GRM	Avg_GRM_self	80.47767	OIL	9	7	0.413040808323504	7	1
Min_GRM	Avg_GRM_self	80.47767	OIL	10	7	0.407204543411619	7	1
Min_GRM	Avg_GRM_MinMax	80.47767	OIL	1	7	0.387440748295546	7	1
Min_GRM	Avg_GRM_MinMax	80.47767	OIL	2	7	0.417862451864877	7	1
Min_GRM	Avg_GRM_MinMax	80.47767	OIL	3	7	0.388316833440719	7	1
Min_GRM	Avg_GRM_MinMax	80.47767	OIL	4	7	0.402310972026946	7	1
Min_GRM	Avg_GRM_MinMax	80.47767	OIL	5	7	0.419504505264652	7	1
Min_GRM	Avg_GRM_MinMax	80.47767	OIL	6	7	0.40746212864294	7	1
Min_GRM	Avg_GRM_MinMax	80.47767	OIL	7	7	0.407378128643474	7	1
Min_GRM	Avg_GRM_MinMax	80.47767	OIL	8	7	0.409514464857159	7	1
Min_GRM	Avg_GRM_MinMax	80.47767	OIL	9	7	0.408666814734228	7	1
Min_GRM	Avg_GRM_MinMax	80.47767	OIL	10	7	0.402801644507204	7	1
Min_GRM	Avg_GRM_self	80.47767	GM	1	8	0.412247001568452	7	1
Min_GRM	Avg_GRM_self	80.47767	GM	2	8	0.437021709834773	7	1
Min_GRM	Avg_GRM_self	80.47767	GM	3	8	0.429645554867419	7	1
Min_GRM	Avg_GRM_self	80.47767	GM	4	8	0.425147336980103	7	1
Min_GRM	Avg_GRM_self	80.47767	GM	5	8	0.442450749050525	7	1
Min_GRM	Avg_GRM_self	80.47767	GM	6	8	0.428390064352215	7	1
Min_GRM	Avg_GRM_self	80.47767	GM	7	8	0.427337182213094	7	1
Min_GRM	Avg_GRM_self	80.47767	GM	8	8	0.420707796158542	7	1
Min_GRM	Avg_GRM_self	80.47767	GM	9	8	0.432528360288679	7	1
Min_GRM	Avg_GRM_self	80.47767	GM	10	8	0.415767696152338	7	1
Min_GRM	Avg_GRM_MinMax	80.47767	GM	1	8	0.426018772032853	7	1
Min_GRM	Avg_GRM_MinMax	80.47767	GM	2	8	0.418440664431711	7	1
Min_GRM	Avg_GRM_MinMax	80.47767	GM	3	8	0.417350626470556	7	1
Min_GRM	Avg_GRM_MinMax	80.47767	GM	4	8	0.438957189044293	7	1
Min_GRM	Avg_GRM_MinMax	80.47767	GM	5	8	0.407128697347981	7	1
Min_GRM	Avg_GRM_MinMax	80.47767	GM	6	8	0.405015107510256	7	1
Min_GRM	Avg_GRM_MinMax	80.47767	GM	7	8	0.433125980777159	7	1
Min_GRM	Avg_GRM_MinMax	80.47767	GM	8	8	0.438398264743378	7	1
Min_GRM	Avg_GRM_MinMax	80.47767	GM	9	8	0.434390585446314	7	1
Min_GRM	Avg_GRM_MinMax	80.47767	GM	10	8	0.453679935496146	7	1
Min_GRM	Avg_GRM_self	80.47767	YLD	1	8	0.299453637788455	7	1
Min_GRM	Avg_GRM_self	80.47767	YLD	2	8	0.322517103380215	7	1
Min_GRM	Avg_GRM_self	80.47767	YLD	3	8	0.329458521985737	7	1
Min_GRM	Avg_GRM_self	80.47767	YLD	4	8	0.322249987473716	7	1
Min_GRM	Avg_GRM_self	80.47767	YLD	5	8	0.324763565751307	7	1
Min_GRM	Avg_GRM_self	80.47767	YLD	6	8	0.3204051851655	7	1
Min_GRM	Avg_GRM_self	80.47767	YLD	7	8	0.323823566572843	7	1
Min_GRM	Avg_GRM_self	80.47767	YLD	8	8	0.317788813378558	7	1
Min_GRM	Avg_GRM_self	80.47767	YLD	9	8	0.319342462071356	7	1
Min_GRM	Avg_GRM_self	80.47767	YLD	10	8	0.306547266155632	7	1
Min_GRM	Avg_GRM_MinMax	80.47767	YLD	1	8	0.312965485960141	7	1
Min_GRM	Avg_GRM_MinMax	80.47767	YLD	2	8	0.319845236203856	7	1
Min_GRM	Avg_GRM_MinMax	80.47767	YLD	3	8	0.311406969227034	7	1
Min_GRM	Avg_GRM_MinMax	80.47767	YLD	4	8	0.309503600844298	7	1
Min_GRM	Avg_GRM_MinMax	80.47767	YLD	5	8	0.308855541101515	7	1
Min_GRM	Avg_GRM_MinMax	80.47767	YLD	6	8	0.30375542899614	7	1
Min_GRM	Avg_GRM_MinMax	80.47767	YLD	7	8	0.303971507735767	7	1
Min_GRM	Avg_GRM_MinMax	80.47767	YLD	8	8	0.317714610012381	7	1
Min_GRM	Avg_GRM_MinMax	80.47767	YLD	9	8	0.302118967219003	7	1
Min_GRM	Avg_GRM_MinMax	80.47767	YLD	10	8	0.308956270615649	7	1
Min_GRM	Avg_GRM_self	80.47767	OIL	1	8	0.403047823559181	7	1
Min_GRM	Avg_GRM_self	80.47767	OIL	2	8	0.4149134614381	7	1
Min_GRM	Avg_GRM_self	80.47767	OIL	3	8	0.396370091051402	7	1
Min_GRM	Avg_GRM_self	80.47767	OIL	4	8	0.422959046933914	7	1
Min_GRM	Avg_GRM_self	80.47767	OIL	5	8	0.400850271705463	7	1
Min_GRM	Avg_GRM_self	80.47767	OIL	6	8	0.419012356348954	7	1
Min_GRM	Avg_GRM_self	80.47767	OIL	7	8	0.402520418218761	7	1
Min_GRM	Avg_GRM_self	80.47767	OIL	8	8	0.402818349510107	7	1
Min_GRM	Avg_GRM_self	80.47767	OIL	9	8	0.411316276348061	7	1
Min_GRM	Avg_GRM_self	80.47767	OIL	10	8	0.411104632340644	7	1
Min_GRM	Avg_GRM_MinMax	80.47767	OIL	1	8	0.392240939273505	7	1
Min_GRM	Avg_GRM_MinMax	80.47767	OIL	2	8	0.422609074225824	7	1
Min_GRM	Avg_GRM_MinMax	80.47767	OIL	3	8	0.396670002381053	7	1
Min_GRM	Avg_GRM_MinMax	80.47767	OIL	4	8	0.406366784779478	7	1
Min_GRM	Avg_GRM_MinMax	80.47767	OIL	5	8	0.408971903528447	7	1
Min_GRM	Avg_GRM_MinMax	80.47767	OIL	6	8	0.419516662799295	7	1
Min_GRM	Avg_GRM_MinMax	80.47767	OIL	7	8	0.398693607573487	7	1
Min_GRM	Avg_GRM_MinMax	80.47767	OIL	8	8	0.408292681017049	7	1
Min_GRM	Avg_GRM_MinMax	80.47767	OIL	9	8	0.404036441784299	7	1
Min_GRM	Avg_GRM_MinMax	80.47767	OIL	10	8	0.413418279825904	7	1
Min_GRM	Avg_GRM_self	80.47767	GM	1	9	0.413285195307628	7	1
Min_GRM	Avg_GRM_self	80.47767	GM	2	9	0.433535074385301	7	1
Min_GRM	Avg_GRM_self	80.47767	GM	3	9	0.435361445300764	7	1
Min_GRM	Avg_GRM_self	80.47767	GM	4	9	0.421787761109594	7	1
Min_GRM	Avg_GRM_self	80.47767	GM	5	9	0.442155218786842	7	1
Min_GRM	Avg_GRM_self	80.47767	GM	6	9	0.427734380971912	7	1
Min_GRM	Avg_GRM_self	80.47767	GM	7	9	0.426550732843179	7	1
Min_GRM	Avg_GRM_self	80.47767	GM	8	9	0.440645424226155	7	1
Min_GRM	Avg_GRM_self	80.47767	GM	9	9	0.432077441930169	7	1
Min_GRM	Avg_GRM_self	80.47767	GM	10	9	0.425450593495134	7	1
Min_GRM	Avg_GRM_MinMax	80.47767	GM	1	9	0.437747934387819	7	1
Min_GRM	Avg_GRM_MinMax	80.47767	GM	2	9	0.413351834077967	7	1
Min_GRM	Avg_GRM_MinMax	80.47767	GM	3	9	0.414746463308375	7	1
Min_GRM	Avg_GRM_MinMax	80.47767	GM	4	9	0.430350482789969	7	1
Min_GRM	Avg_GRM_MinMax	80.47767	GM	5	9	0.415210566074177	7	1
Min_GRM	Avg_GRM_MinMax	80.47767	GM	6	9	0.420807593441975	7	1
Min_GRM	Avg_GRM_MinMax	80.47767	GM	7	9	0.425338731115848	7	1
Min_GRM	Avg_GRM_MinMax	80.47767	GM	8	9	0.423267145305809	7	1
Min_GRM	Avg_GRM_MinMax	80.47767	GM	9	9	0.425138224990554	7	1
Min_GRM	Avg_GRM_MinMax	80.47767	GM	10	9	0.439109032231232	7	1
Min_GRM	Avg_GRM_self	80.47767	YLD	1	9	0.305770432323343	7	1
Min_GRM	Avg_GRM_self	80.47767	YLD	2	9	0.312152783004836	7	1
Min_GRM	Avg_GRM_self	80.47767	YLD	3	9	0.324580145726503	7	1
Min_GRM	Avg_GRM_self	80.47767	YLD	4	9	0.31741643751011	7	1
Min_GRM	Avg_GRM_self	80.47767	YLD	5	9	0.32607473862447	7	1
Min_GRM	Avg_GRM_self	80.47767	YLD	6	9	0.319285112368714	7	1
Min_GRM	Avg_GRM_self	80.47767	YLD	7	9	0.329064216411039	7	1
Min_GRM	Avg_GRM_self	80.47767	YLD	8	9	0.317636748235161	7	1
Min_GRM	Avg_GRM_self	80.47767	YLD	9	9	0.308644783648044	7	1
Min_GRM	Avg_GRM_self	80.47767	YLD	10	9	0.313169139912153	7	1
Min_GRM	Avg_GRM_MinMax	80.47767	YLD	1	9	0.306051027184212	7	1
Min_GRM	Avg_GRM_MinMax	80.47767	YLD	2	9	0.318165611412387	7	1
Min_GRM	Avg_GRM_MinMax	80.47767	YLD	3	9	0.307993870514382	7	1
Min_GRM	Avg_GRM_MinMax	80.47767	YLD	4	9	0.314571576087074	7	1
Min_GRM	Avg_GRM_MinMax	80.47767	YLD	5	9	0.299555704665937	7	1
Min_GRM	Avg_GRM_MinMax	80.47767	YLD	6	9	0.300297679080955	7	1
Min_GRM	Avg_GRM_MinMax	80.47767	YLD	7	9	0.307425680973063	7	1
Min_GRM	Avg_GRM_MinMax	80.47767	YLD	8	9	0.320323036922524	7	1
Min_GRM	Avg_GRM_MinMax	80.47767	YLD	9	9	0.298419347263183	7	1
Min_GRM	Avg_GRM_MinMax	80.47767	YLD	10	9	0.312196339868178	7	1
Min_GRM	Avg_GRM_self	80.47767	OIL	1	9	0.410156288172799	7	1
Min_GRM	Avg_GRM_self	80.47767	OIL	2	9	0.414812661350451	7	1
Min_GRM	Avg_GRM_self	80.47767	OIL	3	9	0.391574727605218	7	1
Min_GRM	Avg_GRM_self	80.47767	OIL	4	9	0.414753317375272	7	1
Min_GRM	Avg_GRM_self	80.47767	OIL	5	9	0.41376436697655	7	1
Min_GRM	Avg_GRM_self	80.47767	OIL	6	9	0.415033598256943	7	1
Min_GRM	Avg_GRM_self	80.47767	OIL	7	9	0.400848656935442	7	1
Min_GRM	Avg_GRM_self	80.47767	OIL	8	9	0.401348177510039	7	1
Min_GRM	Avg_GRM_self	80.47767	OIL	9	9	0.422153919862549	7	1
Min_GRM	Avg_GRM_self	80.47767	OIL	10	9	0.416259970887786	7	1
Min_GRM	Avg_GRM_MinMax	80.47767	OIL	1	9	0.388258266278045	7	1
Min_GRM	Avg_GRM_MinMax	80.47767	OIL	2	9	0.408570078823676	7	1
Min_GRM	Avg_GRM_MinMax	80.47767	OIL	3	9	0.399364032332997	7	1
Min_GRM	Avg_GRM_MinMax	80.47767	OIL	4	9	0.406405379610692	7	1
Min_GRM	Avg_GRM_MinMax	80.47767	OIL	5	9	0.414648091582408	7	1
Min_GRM	Avg_GRM_MinMax	80.47767	OIL	6	9	0.415029414685628	7	1
Min_GRM	Avg_GRM_MinMax	80.47767	OIL	7	9	0.408046600706378	7	1
Min_GRM	Avg_GRM_MinMax	80.47767	OIL	8	9	0.412158587154006	7	1
Min_GRM	Avg_GRM_MinMax	80.47767	OIL	9	9	0.407575050723677	7	1
Min_GRM	Avg_GRM_MinMax	80.47767	OIL	10	9	0.405307274282832	7	1
Min_GRM	Avg_GRM_self	80.47767	GM	1	10	0.429986851333615	7	1
Min_GRM	Avg_GRM_self	80.47767	GM	2	10	0.43616514209167	7	1
Min_GRM	Avg_GRM_self	80.47767	GM	3	10	0.437653746735791	7	1
Min_GRM	Avg_GRM_self	80.47767	GM	4	10	0.418042951814642	7	1
Min_GRM	Avg_GRM_self	80.47767	GM	5	10	0.441820721731342	7	1
Min_GRM	Avg_GRM_self	80.47767	GM	6	10	0.440975367323239	7	1
Min_GRM	Avg_GRM_self	80.47767	GM	7	10	0.428141381205622	7	1
Min_GRM	Avg_GRM_self	80.47767	GM	8	10	0.436279261076861	7	1
Min_GRM	Avg_GRM_self	80.47767	GM	9	10	0.436555564887034	7	1
Min_GRM	Avg_GRM_self	80.47767	GM	10	10	0.412411008380224	7	1
Min_GRM	Avg_GRM_MinMax	80.47767	GM	1	10	0.418315574552901	7	1
Min_GRM	Avg_GRM_MinMax	80.47767	GM	2	10	0.431852219167642	7	1
Min_GRM	Avg_GRM_MinMax	80.47767	GM	3	10	0.409465022205581	7	1
Min_GRM	Avg_GRM_MinMax	80.47767	GM	4	10	0.446039975805447	7	1
Min_GRM	Avg_GRM_MinMax	80.47767	GM	5	10	0.4171598231191	7	1
Min_GRM	Avg_GRM_MinMax	80.47767	GM	6	10	0.403896365136311	7	1
Min_GRM	Avg_GRM_MinMax	80.47767	GM	7	10	0.429805837289903	7	1
Min_GRM	Avg_GRM_MinMax	80.47767	GM	8	10	0.425803453470103	7	1
Min_GRM	Avg_GRM_MinMax	80.47767	GM	9	10	0.419644428462552	7	1
Min_GRM	Avg_GRM_MinMax	80.47767	GM	10	10	0.439595403369287	7	1
Min_GRM	Avg_GRM_self	80.47767	YLD	1	10	0.297868596155534	7	1
Min_GRM	Avg_GRM_self	80.47767	YLD	2	10	0.315336874266255	7	1
Min_GRM	Avg_GRM_self	80.47767	YLD	3	10	0.323480996672815	7	1
Min_GRM	Avg_GRM_self	80.47767	YLD	4	10	0.322148771101713	7	1
Min_GRM	Avg_GRM_self	80.47767	YLD	5	10	0.330973853456072	7	1
Min_GRM	Avg_GRM_self	80.47767	YLD	6	10	0.329359605462985	7	1
Min_GRM	Avg_GRM_self	80.47767	YLD	7	10	0.328624043775303	7	1
Min_GRM	Avg_GRM_self	80.47767	YLD	8	10	0.312366182314306	7	1
Min_GRM	Avg_GRM_self	80.47767	YLD	9	10	0.323217683989139	7	1
Min_GRM	Avg_GRM_self	80.47767	YLD	10	10	0.305531881311714	7	1
Min_GRM	Avg_GRM_MinMax	80.47767	YLD	1	10	0.31773784875502	7	1
Min_GRM	Avg_GRM_MinMax	80.47767	YLD	2	10	0.310766396890582	7	1
Min_GRM	Avg_GRM_MinMax	80.47767	YLD	3	10	0.310303107225425	7	1
Min_GRM	Avg_GRM_MinMax	80.47767	YLD	4	10	0.317086435575034	7	1
Min_GRM	Avg_GRM_MinMax	80.47767	YLD	5	10	0.304841593264223	7	1
Min_GRM	Avg_GRM_MinMax	80.47767	YLD	6	10	0.306251808737937	7	1
Min_GRM	Avg_GRM_MinMax	80.47767	YLD	7	10	0.306772792263174	7	1
Min_GRM	Avg_GRM_MinMax	80.47767	YLD	8	10	0.324936731441834	7	1
Min_GRM	Avg_GRM_MinMax	80.47767	YLD	9	10	0.305223759738638	7	1
Min_GRM	Avg_GRM_MinMax	80.47767	YLD	10	10	0.30576034510416	7	1
Min_GRM	Avg_GRM_self	80.47767	OIL	1	10	0.410808395625518	7	1
Min_GRM	Avg_GRM_self	80.47767	OIL	2	10	0.411371719968777	7	1
Min_GRM	Avg_GRM_self	80.47767	OIL	3	10	0.395790513555468	7	1
Min_GRM	Avg_GRM_self	80.47767	OIL	4	10	0.420678230813027	7	1
Min_GRM	Avg_GRM_self	80.47767	OIL	5	10	0.407679244579518	7	1
Min_GRM	Avg_GRM_self	80.47767	OIL	6	10	0.420885748699048	7	1
Min_GRM	Avg_GRM_self	80.47767	OIL	7	10	0.39823315267133	7	1
Min_GRM	Avg_GRM_self	80.47767	OIL	8	10	0.407355875879459	7	1
Min_GRM	Avg_GRM_self	80.47767	OIL	9	10	0.409665184322943	7	1
Min_GRM	Avg_GRM_self	80.47767	OIL	10	10	0.420620149394656	7	1
Min_GRM	Avg_GRM_MinMax	80.47767	OIL	1	10	0.385170539195121	7	1
Min_GRM	Avg_GRM_MinMax	80.47767	OIL	2	10	0.414921928401024	7	1
Min_GRM	Avg_GRM_MinMax	80.47767	OIL	3	10	0.392719156901991	7	1
Min_GRM	Avg_GRM_MinMax	80.47767	OIL	4	10	0.403998177706023	7	1
Min_GRM	Avg_GRM_MinMax	80.47767	OIL	5	10	0.418518263525516	7	1
Min_GRM	Avg_GRM_MinMax	80.47767	OIL	6	10	0.413139247326508	7	1
Min_GRM	Avg_GRM_MinMax	80.47767	OIL	7	10	0.398323600533538	7	1
Min_GRM	Avg_GRM_MinMax	80.47767	OIL	8	10	0.4020418217535	7	1
Min_GRM	Avg_GRM_MinMax	80.47767	OIL	9	10	0.411176181793271	7	1
Min_GRM	Avg_GRM_MinMax	80.47767	OIL	10	10	0.405898943624043	7	1
Entire_CS	Entire_CS	100	GM	1	1	0.421767870670542	7	1
Entire_CS	Entire_CS	100	YLD	1	1	0.324048046479961	7	1
Entire_CS	Entire_CS	100	OIL	1	1	0.420302210893851	7	1
Entire_CS	Entire_CS	100	GM	1	2	0.432548593412888	7	1
Entire_CS	Entire_CS	100	YLD	1	2	0.320774305361367	7	1
Entire_CS	Entire_CS	100	OIL	1	2	0.417660062028654	7	1
Entire_CS	Entire_CS	100	GM	1	3	0.430609777617431	7	1
Entire_CS	Entire_CS	100	YLD	1	3	0.329985343644722	7	1
Entire_CS	Entire_CS	100	OIL	1	3	0.414175472074772	7	1
Entire_CS	Entire_CS	100	GM	1	4	0.444921424213859	7	1
Entire_CS	Entire_CS	100	YLD	1	4	0.322011705737244	7	1
Entire_CS	Entire_CS	100	OIL	1	4	0.425046970810125	7	1
Entire_CS	Entire_CS	100	GM	1	5	0.432834750511491	7	1
Entire_CS	Entire_CS	100	YLD	1	5	0.327721762149451	7	1
Entire_CS	Entire_CS	100	OIL	1	5	0.414649478897341	7	1
Entire_CS	Entire_CS	100	GM	1	6	0.441564865311016	7	1
Entire_CS	Entire_CS	100	YLD	1	6	0.332738363388418	7	1
Entire_CS	Entire_CS	100	OIL	1	6	0.421171688666725	7	1
Entire_CS	Entire_CS	100	GM	1	7	0.42523158353904	7	1
Entire_CS	Entire_CS	100	YLD	1	7	0.327143976040889	7	1
Entire_CS	Entire_CS	100	OIL	1	7	0.417576710894165	7	1
Entire_CS	Entire_CS	100	GM	1	8	0.431628154522036	7	1
Entire_CS	Entire_CS	100	YLD	1	8	0.332411782357417	7	1
Entire_CS	Entire_CS	100	OIL	1	8	0.420373811126585	7	1
Entire_CS	Entire_CS	100	GM	1	9	0.426036328085878	7	1
Entire_CS	Entire_CS	100	YLD	1	9	0.328941580660252	7	1
Entire_CS	Entire_CS	100	OIL	1	9	0.415314214034665	7	1
Entire_CS	Entire_CS	100	GM	1	10	0.42961415734624	7	1
Entire_CS	Entire_CS	100	YLD	1	10	0.332590984662001	7	1
Entire_CS	Entire_CS	100	OIL	1	10	0.419311522358653	7	1
Min_GRM	Random	80.47767	GM	1	1	0.42386688707416	7	1
Min_GRM	Random	80.47767	GM	2	1	0.446325413610561	7	1
Min_GRM	Random	80.47767	GM	3	1	0.453483830463034	7	1
Min_GRM	Random	80.47767	GM	4	1	0.435347963185486	7	1
Min_GRM	Random	80.47767	GM	5	1	0.403496820865698	7	1
Min_GRM	Random	80.47767	GM	6	1	0.422786554848503	7	1
Min_GRM	Random	80.47767	GM	7	1	0.428220565516841	7	1
Min_GRM	Random	80.47767	GM	8	1	0.428238714275307	7	1
Min_GRM	Random	80.47767	GM	9	1	0.447846196625963	7	1
Min_GRM	Random	80.47767	GM	10	1	0.437566044106448	7	1
Min_GRM	Random	80.47767	YLD	1	1	0.308220430710147	7	1
Min_GRM	Random	80.47767	YLD	2	1	0.329382637547147	7	1
Min_GRM	Random	80.47767	YLD	3	1	0.31637653826956	7	1
Min_GRM	Random	80.47767	YLD	4	1	0.310315877381527	7	1
Min_GRM	Random	80.47767	YLD	5	1	0.307812736841973	7	1
Min_GRM	Random	80.47767	YLD	6	1	0.329846131576472	7	1
Min_GRM	Random	80.47767	YLD	7	1	0.314377801281106	7	1
Min_GRM	Random	80.47767	YLD	8	1	0.306296458236466	7	1
Min_GRM	Random	80.47767	YLD	9	1	0.316619673150274	7	1
Min_GRM	Random	80.47767	YLD	10	1	0.299089021255484	7	1
Min_GRM	Random	80.47767	OIL	1	1	0.416000046527143	7	1
Min_GRM	Random	80.47767	OIL	2	1	0.408248561796575	7	1
Min_GRM	Random	80.47767	OIL	3	1	0.393249369634676	7	1
Min_GRM	Random	80.47767	OIL	4	1	0.401715744227503	7	1
Min_GRM	Random	80.47767	OIL	5	1	0.398422742251517	7	1
Min_GRM	Random	80.47767	OIL	6	1	0.4199382129799	7	1
Min_GRM	Random	80.47767	OIL	7	1	0.414256593664639	7	1
Min_GRM	Random	80.47767	OIL	8	1	0.411077826499115	7	1
Min_GRM	Random	80.47767	OIL	9	1	0.399594611353047	7	1
Min_GRM	Random	80.47767	OIL	10	1	0.402190366213266	7	1
Min_GRM	Random	80.47767	GM	1	2	0.43433004370357	7	1
Min_GRM	Random	80.47767	GM	2	2	0.446244939913877	7	1
Min_GRM	Random	80.47767	GM	3	2	0.454634666236404	7	1
Min_GRM	Random	80.47767	GM	4	2	0.42837893044946	7	1
Min_GRM	Random	80.47767	GM	5	2	0.391843257490091	7	1
Min_GRM	Random	80.47767	GM	6	2	0.425275854383457	7	1
Min_GRM	Random	80.47767	GM	7	2	0.448558269083022	7	1
Min_GRM	Random	80.47767	GM	8	2	0.43528596314137	7	1
Min_GRM	Random	80.47767	GM	9	2	0.458303816815315	7	1
Min_GRM	Random	80.47767	GM	10	2	0.438866355051249	7	1
Min_GRM	Random	80.47767	YLD	1	2	0.315381382152183	7	1
Min_GRM	Random	80.47767	YLD	2	2	0.325664954912762	7	1
Min_GRM	Random	80.47767	YLD	3	2	0.321015402227833	7	1
Min_GRM	Random	80.47767	YLD	4	2	0.318769692417358	7	1
Min_GRM	Random	80.47767	YLD	5	2	0.297047754286431	7	1
Min_GRM	Random	80.47767	YLD	6	2	0.329114701426856	7	1
Min_GRM	Random	80.47767	YLD	7	2	0.309023558295983	7	1
Min_GRM	Random	80.47767	YLD	8	2	0.306513704242772	7	1
Min_GRM	Random	80.47767	YLD	9	2	0.317860942222642	7	1
Min_GRM	Random	80.47767	YLD	10	2	0.300548419736852	7	1
Min_GRM	Random	80.47767	OIL	1	2	0.410814593043826	7	1
Min_GRM	Random	80.47767	OIL	2	2	0.410279094867967	7	1
Min_GRM	Random	80.47767	OIL	3	2	0.395723961180372	7	1
Min_GRM	Random	80.47767	OIL	4	2	0.400144528587473	7	1
Min_GRM	Random	80.47767	OIL	5	2	0.389664708791155	7	1
Min_GRM	Random	80.47767	OIL	6	2	0.416789147083469	7	1
Min_GRM	Random	80.47767	OIL	7	2	0.422076132010482	7	1
Min_GRM	Random	80.47767	OIL	8	2	0.405923953795376	7	1
Min_GRM	Random	80.47767	OIL	9	2	0.410260529242263	7	1
Min_GRM	Random	80.47767	OIL	10	2	0.403223123667022	7	1
Min_GRM	Random	80.47767	GM	1	3	0.426357798219169	7	1
Min_GRM	Random	80.47767	GM	2	3	0.444129060586454	7	1
Min_GRM	Random	80.47767	GM	3	3	0.447526423770913	7	1
Min_GRM	Random	80.47767	GM	4	3	0.443356463505764	7	1
Min_GRM	Random	80.47767	GM	5	3	0.400019747489716	7	1
Min_GRM	Random	80.47767	GM	6	3	0.430899869067567	7	1
Min_GRM	Random	80.47767	GM	7	3	0.434591203143071	7	1
Min_GRM	Random	80.47767	GM	8	3	0.435213798704132	7	1
Min_GRM	Random	80.47767	GM	9	3	0.450606093797453	7	1
Min_GRM	Random	80.47767	GM	10	3	0.435565587914875	7	1
Min_GRM	Random	80.47767	YLD	1	3	0.30755372644396	7	1
Min_GRM	Random	80.47767	YLD	2	3	0.327870011822109	7	1
Min_GRM	Random	80.47767	YLD	3	3	0.314890662949975	7	1
Min_GRM	Random	80.47767	YLD	4	3	0.327991235600038	7	1
Min_GRM	Random	80.47767	YLD	5	3	0.303572319129185	7	1
Min_GRM	Random	80.47767	YLD	6	3	0.325334813779551	7	1
Min_GRM	Random	80.47767	YLD	7	3	0.315256833778895	7	1
Min_GRM	Random	80.47767	YLD	8	3	0.307287142863093	7	1
Min_GRM	Random	80.47767	YLD	9	3	0.313774444417612	7	1
Min_GRM	Random	80.47767	YLD	10	3	0.30162016986997	7	1
Min_GRM	Random	80.47767	OIL	1	3	0.415906658496829	7	1
Min_GRM	Random	80.47767	OIL	2	3	0.413930718418128	7	1
Min_GRM	Random	80.47767	OIL	3	3	0.396532844249064	7	1
Min_GRM	Random	80.47767	OIL	4	3	0.393728939060696	7	1
Min_GRM	Random	80.47767	OIL	5	3	0.388956701897931	7	1
Min_GRM	Random	80.47767	OIL	6	3	0.414447916163503	7	1
Min_GRM	Random	80.47767	OIL	7	3	0.419489859442461	7	1
Min_GRM	Random	80.47767	OIL	8	3	0.413570341561319	7	1
Min_GRM	Random	80.47767	OIL	9	3	0.411263131108883	7	1
Min_GRM	Random	80.47767	OIL	10	3	0.403066299756709	7	1
Min_GRM	Random	80.47767	GM	1	4	0.421144961422291	7	1
Min_GRM	Random	80.47767	GM	2	4	0.45688676900531	7	1
Min_GRM	Random	80.47767	GM	3	4	0.449030993751501	7	1
Min_GRM	Random	80.47767	GM	4	4	0.440746698590547	7	1
Min_GRM	Random	80.47767	GM	5	4	0.405553069985137	7	1
Min_GRM	Random	80.47767	GM	6	4	0.427709633699307	7	1
Min_GRM	Random	80.47767	GM	7	4	0.45352720713336	7	1
Min_GRM	Random	80.47767	GM	8	4	0.430638904972435	7	1
Min_GRM	Random	80.47767	GM	9	4	0.449000280296081	7	1
Min_GRM	Random	80.47767	GM	10	4	0.439891729220948	7	1
Min_GRM	Random	80.47767	YLD	1	4	0.31102217014659	7	1
Min_GRM	Random	80.47767	YLD	2	4	0.324029287442118	7	1
Min_GRM	Random	80.47767	YLD	3	4	0.318289005589398	7	1
Min_GRM	Random	80.47767	YLD	4	4	0.317636003594056	7	1
Min_GRM	Random	80.47767	YLD	5	4	0.307781917614824	7	1
Min_GRM	Random	80.47767	YLD	6	4	0.333902071166955	7	1
Min_GRM	Random	80.47767	YLD	7	4	0.312152668440768	7	1
Min_GRM	Random	80.47767	YLD	8	4	0.313754250194676	7	1
Min_GRM	Random	80.47767	YLD	9	4	0.320604263226537	7	1
Min_GRM	Random	80.47767	YLD	10	4	0.295337703059675	7	1
Min_GRM	Random	80.47767	OIL	1	4	0.405198863341533	7	1
Min_GRM	Random	80.47767	OIL	2	4	0.410562806354294	7	1
Min_GRM	Random	80.47767	OIL	3	4	0.391019586668515	7	1
Min_GRM	Random	80.47767	OIL	4	4	0.391932983159467	7	1
Min_GRM	Random	80.47767	OIL	5	4	0.40557820840212	7	1
Min_GRM	Random	80.47767	OIL	6	4	0.420328223947697	7	1
Min_GRM	Random	80.47767	OIL	7	4	0.41626924349201	7	1
Min_GRM	Random	80.47767	OIL	8	4	0.400217670112955	7	1
Min_GRM	Random	80.47767	OIL	9	4	0.416255906727056	7	1
Min_GRM	Random	80.47767	OIL	10	4	0.397056414482371	7	1
Min_GRM	Random	80.47767	GM	1	5	0.43657608942217	7	1
Min_GRM	Random	80.47767	GM	2	5	0.448905174699576	7	1
Min_GRM	Random	80.47767	GM	3	5	0.444081146072206	7	1
Min_GRM	Random	80.47767	GM	4	5	0.446519974944835	7	1
Min_GRM	Random	80.47767	GM	5	5	0.408566985229655	7	1
Min_GRM	Random	80.47767	GM	6	5	0.424319117523971	7	1
Min_GRM	Random	80.47767	GM	7	5	0.43791908738896	7	1
Min_GRM	Random	80.47767	GM	8	5	0.424338849962818	7	1
Min_GRM	Random	80.47767	GM	9	5	0.454110031480077	7	1
Min_GRM	Random	80.47767	GM	10	5	0.428738729045213	7	1
Min_GRM	Random	80.47767	YLD	1	5	0.308190614899221	7	1
Min_GRM	Random	80.47767	YLD	2	5	0.327153071538087	7	1
Min_GRM	Random	80.47767	YLD	3	5	0.317038170802916	7	1
Min_GRM	Random	80.47767	YLD	4	5	0.31141314044011	7	1
Min_GRM	Random	80.47767	YLD	5	5	0.306643664322569	7	1
Min_GRM	Random	80.47767	YLD	6	5	0.32852124769982	7	1
Min_GRM	Random	80.47767	YLD	7	5	0.313741467541796	7	1
Min_GRM	Random	80.47767	YLD	8	5	0.304874412079291	7	1
Min_GRM	Random	80.47767	YLD	9	5	0.319681198134407	7	1
Min_GRM	Random	80.47767	YLD	10	5	0.297437902423179	7	1
Min_GRM	Random	80.47767	OIL	1	5	0.410007346474095	7	1
Min_GRM	Random	80.47767	OIL	2	5	0.407397642075293	7	1
Min_GRM	Random	80.47767	OIL	3	5	0.392790469090361	7	1
Min_GRM	Random	80.47767	OIL	4	5	0.398060595509341	7	1
Min_GRM	Random	80.47767	OIL	5	5	0.397295245311922	7	1
Min_GRM	Random	80.47767	OIL	6	5	0.418301222304368	7	1
Min_GRM	Random	80.47767	OIL	7	5	0.413919093485605	7	1
Min_GRM	Random	80.47767	OIL	8	5	0.406390774851512	7	1
Min_GRM	Random	80.47767	OIL	9	5	0.402357007301386	7	1
Min_GRM	Random	80.47767	OIL	10	5	0.412306165616277	7	1
Min_GRM	Random	80.47767	GM	1	6	0.447492726936878	7	1
Min_GRM	Random	80.47767	GM	2	6	0.440452831931355	7	1
Min_GRM	Random	80.47767	GM	3	6	0.438941995912992	7	1
Min_GRM	Random	80.47767	GM	4	6	0.434748989378369	7	1
Min_GRM	Random	80.47767	GM	5	6	0.407730289791723	7	1
Min_GRM	Random	80.47767	GM	6	6	0.426232488125486	7	1
Min_GRM	Random	80.47767	GM	7	6	0.435898589763923	7	1
Min_GRM	Random	80.47767	GM	8	6	0.43549853284369	7	1
Min_GRM	Random	80.47767	GM	9	6	0.453465120755858	7	1
Min_GRM	Random	80.47767	GM	10	6	0.431536317761197	7	1
Min_GRM	Random	80.47767	YLD	1	6	0.311447377325912	7	1
Min_GRM	Random	80.47767	YLD	2	6	0.344277315411344	7	1
Min_GRM	Random	80.47767	YLD	3	6	0.31692713305531	7	1
Min_GRM	Random	80.47767	YLD	4	6	0.324037659436778	7	1
Min_GRM	Random	80.47767	YLD	5	6	0.312085024693707	7	1
Min_GRM	Random	80.47767	YLD	6	6	0.326655194545786	7	1
Min_GRM	Random	80.47767	YLD	7	6	0.32275107522057	7	1
Min_GRM	Random	80.47767	YLD	8	6	0.303030984602613	7	1
Min_GRM	Random	80.47767	YLD	9	6	0.315197582701267	7	1
Min_GRM	Random	80.47767	YLD	10	6	0.303144332736706	7	1
Min_GRM	Random	80.47767	OIL	1	6	0.407330067084647	7	1
Min_GRM	Random	80.47767	OIL	2	6	0.410848191205192	7	1
Min_GRM	Random	80.47767	OIL	3	6	0.394377777547852	7	1
Min_GRM	Random	80.47767	OIL	4	6	0.40265352420558	7	1
Min_GRM	Random	80.47767	OIL	5	6	0.394790015081986	7	1
Min_GRM	Random	80.47767	OIL	6	6	0.417799791677267	7	1
Min_GRM	Random	80.47767	OIL	7	6	0.430256470818441	7	1
Min_GRM	Random	80.47767	OIL	8	6	0.409590501628328	7	1
Min_GRM	Random	80.47767	OIL	9	6	0.411088451958059	7	1
Min_GRM	Random	80.47767	OIL	10	6	0.406843266071939	7	1
Min_GRM	Random	80.47767	GM	1	7	0.426675844150435	7	1
Min_GRM	Random	80.47767	GM	2	7	0.441230553127673	7	1
Min_GRM	Random	80.47767	GM	3	7	0.452579206252863	7	1
Min_GRM	Random	80.47767	GM	4	7	0.437896943528546	7	1
Min_GRM	Random	80.47767	GM	5	7	0.403305221096479	7	1
Min_GRM	Random	80.47767	GM	6	7	0.435280006964283	7	1
Min_GRM	Random	80.47767	GM	7	7	0.439677815444876	7	1
Min_GRM	Random	80.47767	GM	8	7	0.422279752091461	7	1
Min_GRM	Random	80.47767	GM	9	7	0.44809640856335	7	1
Min_GRM	Random	80.47767	GM	10	7	0.441685025863705	7	1
Min_GRM	Random	80.47767	YLD	1	7	0.311215429967274	7	1
Min_GRM	Random	80.47767	YLD	2	7	0.329230887303488	7	1
Min_GRM	Random	80.47767	YLD	3	7	0.318151833477868	7	1
Min_GRM	Random	80.47767	YLD	4	7	0.319043615855131	7	1
Min_GRM	Random	80.47767	YLD	5	7	0.304744726859415	7	1
Min_GRM	Random	80.47767	YLD	6	7	0.334217448100435	7	1
Min_GRM	Random	80.47767	YLD	7	7	0.318651634025162	7	1
Min_GRM	Random	80.47767	YLD	8	7	0.303284186125157	7	1
Min_GRM	Random	80.47767	YLD	9	7	0.315047238940971	7	1
Min_GRM	Random	80.47767	YLD	10	7	0.298984064416143	7	1
Min_GRM	Random	80.47767	OIL	1	7	0.412152807284133	7	1
Min_GRM	Random	80.47767	OIL	2	7	0.415366608899328	7	1
Min_GRM	Random	80.47767	OIL	3	7	0.394152434541677	7	1
Min_GRM	Random	80.47767	OIL	4	7	0.399062888768997	7	1
Min_GRM	Random	80.47767	OIL	5	7	0.392150278977779	7	1
Min_GRM	Random	80.47767	OIL	6	7	0.417443038446855	7	1
Min_GRM	Random	80.47767	OIL	7	7	0.419324181423029	7	1
Min_GRM	Random	80.47767	OIL	8	7	0.40615788449555	7	1
Min_GRM	Random	80.47767	OIL	9	7	0.408267960964123	7	1
Min_GRM	Random	80.47767	OIL	10	7	0.410594860742226	7	1
Min_GRM	Random	80.47767	GM	1	8	0.428281505110127	7	1
Min_GRM	Random	80.47767	GM	2	8	0.44093327647039	7	1
Min_GRM	Random	80.47767	GM	3	8	0.447080893656978	7	1
Min_GRM	Random	80.47767	GM	4	8	0.443326760351255	7	1
Min_GRM	Random	80.47767	GM	5	8	0.404352099470337	7	1
Min_GRM	Random	80.47767	GM	6	8	0.423422346117167	7	1
Min_GRM	Random	80.47767	GM	7	8	0.427580481564602	7	1
Min_GRM	Random	80.47767	GM	8	8	0.436980057128247	7	1
Min_GRM	Random	80.47767	GM	9	8	0.453483841632742	7	1
Min_GRM	Random	80.47767	GM	10	8	0.439824036985633	7	1
Min_GRM	Random	80.47767	YLD	1	8	0.304143683776232	7	1
Min_GRM	Random	80.47767	YLD	2	8	0.321131982839891	7	1
Min_GRM	Random	80.47767	YLD	3	8	0.315821579065989	7	1
Min_GRM	Random	80.47767	YLD	4	8	0.315566074157634	7	1
Min_GRM	Random	80.47767	YLD	5	8	0.30443058031615	7	1
Min_GRM	Random	80.47767	YLD	6	8	0.333237668429556	7	1
Min_GRM	Random	80.47767	YLD	7	8	0.31914346680411	7	1
Min_GRM	Random	80.47767	YLD	8	8	0.305844794913715	7	1
Min_GRM	Random	80.47767	YLD	9	8	0.319072734004251	7	1
Min_GRM	Random	80.47767	YLD	10	8	0.296508973705877	7	1
Min_GRM	Random	80.47767	OIL	1	8	0.412621657409071	7	1
Min_GRM	Random	80.47767	OIL	2	8	0.404350445490188	7	1
Min_GRM	Random	80.47767	OIL	3	8	0.392739967790576	7	1
Min_GRM	Random	80.47767	OIL	4	8	0.397166483684294	7	1
Min_GRM	Random	80.47767	OIL	5	8	0.397678359493956	7	1
Min_GRM	Random	80.47767	OIL	6	8	0.405368946867293	7	1
Min_GRM	Random	80.47767	OIL	7	8	0.420415591368794	7	1
Min_GRM	Random	80.47767	OIL	8	8	0.410011396617311	7	1
Min_GRM	Random	80.47767	OIL	9	8	0.402222267105818	7	1
Min_GRM	Random	80.47767	OIL	10	8	0.4037684211068	7	1
Min_GRM	Random	80.47767	GM	1	9	0.4349712340811	7	1
Min_GRM	Random	80.47767	GM	2	9	0.462669369672628	7	1
Min_GRM	Random	80.47767	GM	3	9	0.452648371060903	7	1
Min_GRM	Random	80.47767	GM	4	9	0.438509871083884	7	1
Min_GRM	Random	80.47767	GM	5	9	0.399296979143856	7	1
Min_GRM	Random	80.47767	GM	6	9	0.432042039467572	7	1
Min_GRM	Random	80.47767	GM	7	9	0.437691364970675	7	1
Min_GRM	Random	80.47767	GM	8	9	0.423862353021938	7	1
Min_GRM	Random	80.47767	GM	9	9	0.451537908178245	7	1
Min_GRM	Random	80.47767	GM	10	9	0.440461191466709	7	1
Min_GRM	Random	80.47767	YLD	1	9	0.300216746210131	7	1
Min_GRM	Random	80.47767	YLD	2	9	0.331377897301371	7	1
Min_GRM	Random	80.47767	YLD	3	9	0.311209124798267	7	1
Min_GRM	Random	80.47767	YLD	4	9	0.31761592723913	7	1
Min_GRM	Random	80.47767	YLD	5	9	0.306412826906919	7	1
Min_GRM	Random	80.47767	YLD	6	9	0.342629947194157	7	1
Min_GRM	Random	80.47767	YLD	7	9	0.30499353141939	7	1
Min_GRM	Random	80.47767	YLD	8	9	0.307506243094618	7	1
Min_GRM	Random	80.47767	YLD	9	9	0.312497022146701	7	1
Min_GRM	Random	80.47767	YLD	10	9	0.294277546819656	7	1
Min_GRM	Random	80.47767	OIL	1	9	0.417113366315664	7	1
Min_GRM	Random	80.47767	OIL	2	9	0.404902218802299	7	1
Min_GRM	Random	80.47767	OIL	3	9	0.38973937212594	7	1
Min_GRM	Random	80.47767	OIL	4	9	0.397040124997835	7	1
Min_GRM	Random	80.47767	OIL	5	9	0.397862341168014	7	1
Min_GRM	Random	80.47767	OIL	6	9	0.416016260488655	7	1
Min_GRM	Random	80.47767	OIL	7	9	0.42933128149261	7	1
Min_GRM	Random	80.47767	OIL	8	9	0.400792318551166	7	1
Min_GRM	Random	80.47767	OIL	9	9	0.400818510188808	7	1
Min_GRM	Random	80.47767	OIL	10	9	0.40783887187297	7	1
Min_GRM	Random	80.47767	GM	1	10	0.430975398480086	7	1
Min_GRM	Random	80.47767	GM	2	10	0.440185791408958	7	1
Min_GRM	Random	80.47767	GM	3	10	0.453871736310092	7	1
Min_GRM	Random	80.47767	GM	4	10	0.443392269946981	7	1
Min_GRM	Random	80.47767	GM	5	10	0.413617141932016	7	1
Min_GRM	Random	80.47767	GM	6	10	0.422956109428916	7	1
Min_GRM	Random	80.47767	GM	7	10	0.45004862498033	7	1
Min_GRM	Random	80.47767	GM	8	10	0.427073688955157	7	1
Min_GRM	Random	80.47767	GM	9	10	0.44857033748718	7	1
Min_GRM	Random	80.47767	GM	10	10	0.437309193688795	7	1
Min_GRM	Random	80.47767	YLD	1	10	0.304001165786279	7	1
Min_GRM	Random	80.47767	YLD	2	10	0.334122336037592	7	1
Min_GRM	Random	80.47767	YLD	3	10	0.315135697228278	7	1
Min_GRM	Random	80.47767	YLD	4	10	0.316506643490295	7	1
Min_GRM	Random	80.47767	YLD	5	10	0.314217322986511	7	1
Min_GRM	Random	80.47767	YLD	6	10	0.335171257393924	7	1
Min_GRM	Random	80.47767	YLD	7	10	0.318134643943111	7	1
Min_GRM	Random	80.47767	YLD	8	10	0.305095252847248	7	1
Min_GRM	Random	80.47767	YLD	9	10	0.322099410872445	7	1
Min_GRM	Random	80.47767	YLD	10	10	0.30094302545741	7	1
Min_GRM	Random	80.47767	OIL	1	10	0.407889294574741	7	1
Min_GRM	Random	80.47767	OIL	2	10	0.400875533750838	7	1
Min_GRM	Random	80.47767	OIL	3	10	0.388041790431441	7	1
Min_GRM	Random	80.47767	OIL	4	10	0.399721398744479	7	1
Min_GRM	Random	80.47767	OIL	5	10	0.392480070089984	7	1
Min_GRM	Random	80.47767	OIL	6	10	0.418157568715705	7	1
Min_GRM	Random	80.47767	OIL	7	10	0.422427201373109	7	1
Min_GRM	Random	80.47767	OIL	8	10	0.414014442242379	7	1
Min_GRM	Random	80.47767	OIL	9	10	0.403408844727361	7	1
Min_GRM	Random	80.47767	OIL	10	10	0.396640098816298	7	1
Min_GRM	PLS_CDmean	80.47767	GM	1	1	0.412215366354757	7	1
Min_GRM	PLS_CDmean	80.47767	GM	2	1	0.427537002927369	7	1
Min_GRM	PLS_CDmean	80.47767	GM	3	1	0.433964679436471	7	1
Min_GRM	PLS_CDmean	80.47767	GM	4	1	0.4223960894512	7	1
Min_GRM	PLS_CDmean	80.47767	GM	5	1	0.406817477497351	7	1
Min_GRM	PLS_CDmean	80.47767	GM	6	1	0.424224878233944	7	1
Min_GRM	PLS_CDmean	80.47767	GM	7	1	0.433305988125322	7	1
Min_GRM	PLS_CDmean	80.47767	GM	8	1	0.435743578876716	7	1
Min_GRM	PLS_CDmean	80.47767	GM	9	1	0.435827725985086	7	1
Min_GRM	PLS_CDmean	80.47767	GM	10	1	0.415836920846556	7	1
Min_GRM	PLS_CDmean	80.47767	YLD	1	1	0.313788374324391	7	1
Min_GRM	PLS_CDmean	80.47767	YLD	2	1	0.336974556148115	7	1
Min_GRM	PLS_CDmean	80.47767	YLD	3	1	0.308149932783968	7	1
Min_GRM	PLS_CDmean	80.47767	YLD	4	1	0.307746053143386	7	1
Min_GRM	PLS_CDmean	80.47767	YLD	5	1	0.326186350123886	7	1
Min_GRM	PLS_CDmean	80.47767	YLD	6	1	0.324871164719783	7	1
Min_GRM	PLS_CDmean	80.47767	YLD	7	1	0.316837339981042	7	1
Min_GRM	PLS_CDmean	80.47767	YLD	8	1	0.327428108066955	7	1
Min_GRM	PLS_CDmean	80.47767	YLD	9	1	0.316566569748849	7	1
Min_GRM	PLS_CDmean	80.47767	YLD	10	1	0.3216535484181	7	1
Min_GRM	PLS_CDmean	80.47767	OIL	1	1	0.398617461190132	7	1
Min_GRM	PLS_CDmean	80.47767	OIL	2	1	0.410061959901187	7	1
Min_GRM	PLS_CDmean	80.47767	OIL	3	1	0.403563979295595	7	1
Min_GRM	PLS_CDmean	80.47767	OIL	4	1	0.394207368611543	7	1
Min_GRM	PLS_CDmean	80.47767	OIL	5	1	0.422230749879172	7	1
Min_GRM	PLS_CDmean	80.47767	OIL	6	1	0.401973121230069	7	1
Min_GRM	PLS_CDmean	80.47767	OIL	7	1	0.406229944063824	7	1
Min_GRM	PLS_CDmean	80.47767	OIL	8	1	0.40607911605473	7	1
Min_GRM	PLS_CDmean	80.47767	OIL	9	1	0.414747218221154	7	1
Min_GRM	PLS_CDmean	80.47767	OIL	10	1	0.408314020890923	7	1
Min_GRM	PLS_CDmean	80.47767	GM	1	2	0.398638824492111	7	1
Min_GRM	PLS_CDmean	80.47767	GM	2	2	0.43106610924524	7	1
Min_GRM	PLS_CDmean	80.47767	GM	3	2	0.428539322702854	7	1
Min_GRM	PLS_CDmean	80.47767	GM	4	2	0.426012120940411	7	1
Min_GRM	PLS_CDmean	80.47767	GM	5	2	0.403426949243049	7	1
Min_GRM	PLS_CDmean	80.47767	GM	6	2	0.427524679664356	7	1
Min_GRM	PLS_CDmean	80.47767	GM	7	2	0.437167056965013	7	1
Min_GRM	PLS_CDmean	80.47767	GM	8	2	0.43353995224269	7	1
Min_GRM	PLS_CDmean	80.47767	GM	9	2	0.416898647252812	7	1
Min_GRM	PLS_CDmean	80.47767	GM	10	2	0.435559754069231	7	1
Min_GRM	PLS_CDmean	80.47767	YLD	1	2	0.313832315311271	7	1
Min_GRM	PLS_CDmean	80.47767	YLD	2	2	0.339410728577943	7	1
Min_GRM	PLS_CDmean	80.47767	YLD	3	2	0.313335441139672	7	1
Min_GRM	PLS_CDmean	80.47767	YLD	4	2	0.308978579309001	7	1
Min_GRM	PLS_CDmean	80.47767	YLD	5	2	0.319552623166186	7	1
Min_GRM	PLS_CDmean	80.47767	YLD	6	2	0.321345687773721	7	1
Min_GRM	PLS_CDmean	80.47767	YLD	7	2	0.311300445723328	7	1
Min_GRM	PLS_CDmean	80.47767	YLD	8	2	0.31165306484521	7	1
Min_GRM	PLS_CDmean	80.47767	YLD	9	2	0.30608374580691	7	1
Min_GRM	PLS_CDmean	80.47767	YLD	10	2	0.325421443729586	7	1
Min_GRM	PLS_CDmean	80.47767	OIL	1	2	0.390674861636726	7	1
Min_GRM	PLS_CDmean	80.47767	OIL	2	2	0.402983936794624	7	1
Min_GRM	PLS_CDmean	80.47767	OIL	3	2	0.417968569749999	7	1
Min_GRM	PLS_CDmean	80.47767	OIL	4	2	0.410178070142788	7	1
Min_GRM	PLS_CDmean	80.47767	OIL	5	2	0.422030649886685	7	1
Min_GRM	PLS_CDmean	80.47767	OIL	6	2	0.396634297748092	7	1
Min_GRM	PLS_CDmean	80.47767	OIL	7	2	0.398627352018859	7	1
Min_GRM	PLS_CDmean	80.47767	OIL	8	2	0.416064807922009	7	1
Min_GRM	PLS_CDmean	80.47767	OIL	9	2	0.414551384802834	7	1
Min_GRM	PLS_CDmean	80.47767	OIL	10	2	0.413133802036344	7	1
Min_GRM	PLS_CDmean	80.47767	GM	1	3	0.41522626379616	7	1
Min_GRM	PLS_CDmean	80.47767	GM	2	3	0.435764023832811	7	1
Min_GRM	PLS_CDmean	80.47767	GM	3	3	0.42692639378875	7	1
Min_GRM	PLS_CDmean	80.47767	GM	4	3	0.431078610987955	7	1
Min_GRM	PLS_CDmean	80.47767	GM	5	3	0.411624134831889	7	1
Min_GRM	PLS_CDmean	80.47767	GM	6	3	0.430322268969209	7	1
Min_GRM	PLS_CDmean	80.47767	GM	7	3	0.443440986166396	7	1
Min_GRM	PLS_CDmean	80.47767	GM	8	3	0.433387409371866	7	1
Min_GRM	PLS_CDmean	80.47767	GM	9	3	0.44782162391662	7	1
Min_GRM	PLS_CDmean	80.47767	GM	10	3	0.425436837561071	7	1
Min_GRM	PLS_CDmean	80.47767	YLD	1	3	0.307991015839509	7	1
Min_GRM	PLS_CDmean	80.47767	YLD	2	3	0.334187406225069	7	1
Min_GRM	PLS_CDmean	80.47767	YLD	3	3	0.313134818560012	7	1
Min_GRM	PLS_CDmean	80.47767	YLD	4	3	0.303018465421151	7	1
Min_GRM	PLS_CDmean	80.47767	YLD	5	3	0.322753037785154	7	1
Min_GRM	PLS_CDmean	80.47767	YLD	6	3	0.327270502002835	7	1
Min_GRM	PLS_CDmean	80.47767	YLD	7	3	0.325539356336285	7	1
Min_GRM	PLS_CDmean	80.47767	YLD	8	3	0.326905237559138	7	1
Min_GRM	PLS_CDmean	80.47767	YLD	9	3	0.314296371047833	7	1
Min_GRM	PLS_CDmean	80.47767	YLD	10	3	0.321201518615937	7	1
Min_GRM	PLS_CDmean	80.47767	OIL	1	3	0.409729068817379	7	1
Min_GRM	PLS_CDmean	80.47767	OIL	2	3	0.405973062118901	7	1
Min_GRM	PLS_CDmean	80.47767	OIL	3	3	0.413017592510839	7	1
Min_GRM	PLS_CDmean	80.47767	OIL	4	3	0.397409763277926	7	1
Min_GRM	PLS_CDmean	80.47767	OIL	5	3	0.424741232315649	7	1
Min_GRM	PLS_CDmean	80.47767	OIL	6	3	0.395795365052774	7	1
Min_GRM	PLS_CDmean	80.47767	OIL	7	3	0.411917085760921	7	1
Min_GRM	PLS_CDmean	80.47767	OIL	8	3	0.4079118250033	7	1
Min_GRM	PLS_CDmean	80.47767	OIL	9	3	0.407589096909317	7	1
Min_GRM	PLS_CDmean	80.47767	OIL	10	3	0.407177498071633	7	1
Min_GRM	PLS_CDmean	80.47767	GM	1	4	0.416533174703294	7	1
Min_GRM	PLS_CDmean	80.47767	GM	2	4	0.430970568638573	7	1
Min_GRM	PLS_CDmean	80.47767	GM	3	4	0.428846593142388	7	1
Min_GRM	PLS_CDmean	80.47767	GM	4	4	0.427899533296461	7	1
Min_GRM	PLS_CDmean	80.47767	GM	5	4	0.422846739926747	7	1
Min_GRM	PLS_CDmean	80.47767	GM	6	4	0.442938699055087	7	1
Min_GRM	PLS_CDmean	80.47767	GM	7	4	0.432700866554624	7	1
Min_GRM	PLS_CDmean	80.47767	GM	8	4	0.431674301477468	7	1
Min_GRM	PLS_CDmean	80.47767	GM	9	4	0.432931061662971	7	1
Min_GRM	PLS_CDmean	80.47767	GM	10	4	0.422899652723384	7	1
Min_GRM	PLS_CDmean	80.47767	YLD	1	4	0.31196607543493	7	1
Min_GRM	PLS_CDmean	80.47767	YLD	2	4	0.335013331904711	7	1
Min_GRM	PLS_CDmean	80.47767	YLD	3	4	0.308890960699844	7	1
Min_GRM	PLS_CDmean	80.47767	YLD	4	4	0.310443832445924	7	1
Min_GRM	PLS_CDmean	80.47767	YLD	5	4	0.316085445190836	7	1
Min_GRM	PLS_CDmean	80.47767	YLD	6	4	0.326828811952115	7	1
Min_GRM	PLS_CDmean	80.47767	YLD	7	4	0.319364351568133	7	1
Min_GRM	PLS_CDmean	80.47767	YLD	8	4	0.319972693412114	7	1
Min_GRM	PLS_CDmean	80.47767	YLD	9	4	0.314173450235377	7	1
Min_GRM	PLS_CDmean	80.47767	YLD	10	4	0.322071894757794	7	1
Min_GRM	PLS_CDmean	80.47767	OIL	1	4	0.400745895100817	7	1
Min_GRM	PLS_CDmean	80.47767	OIL	2	4	0.405342412329877	7	1
Min_GRM	PLS_CDmean	80.47767	OIL	3	4	0.409747302426813	7	1
Min_GRM	PLS_CDmean	80.47767	OIL	4	4	0.39788740508858	7	1
Min_GRM	PLS_CDmean	80.47767	OIL	5	4	0.429603924682345	7	1
Min_GRM	PLS_CDmean	80.47767	OIL	6	4	0.392657780126679	7	1
Min_GRM	PLS_CDmean	80.47767	OIL	7	4	0.409166900584481	7	1
Min_GRM	PLS_CDmean	80.47767	OIL	8	4	0.410430829977659	7	1
Min_GRM	PLS_CDmean	80.47767	OIL	9	4	0.409203176403484	7	1
Min_GRM	PLS_CDmean	80.47767	OIL	10	4	0.414517837063235	7	1
Min_GRM	PLS_CDmean	80.47767	GM	1	5	0.398423727125194	7	1
Min_GRM	PLS_CDmean	80.47767	GM	2	5	0.425696611086486	7	1
Min_GRM	PLS_CDmean	80.47767	GM	3	5	0.421259600185724	7	1
Min_GRM	PLS_CDmean	80.47767	GM	4	5	0.426007118576618	7	1
Min_GRM	PLS_CDmean	80.47767	GM	5	5	0.410937452857749	7	1
Min_GRM	PLS_CDmean	80.47767	GM	6	5	0.430654598545981	7	1
Min_GRM	PLS_CDmean	80.47767	GM	7	5	0.439557266625341	7	1
Min_GRM	PLS_CDmean	80.47767	GM	8	5	0.439971787285607	7	1
Min_GRM	PLS_CDmean	80.47767	GM	9	5	0.41462861699156	7	1
Min_GRM	PLS_CDmean	80.47767	GM	10	5	0.423605065658125	7	1
Min_GRM	PLS_CDmean	80.47767	YLD	1	5	0.314736701561662	7	1
Min_GRM	PLS_CDmean	80.47767	YLD	2	5	0.33173108478127	7	1
Min_GRM	PLS_CDmean	80.47767	YLD	3	5	0.310972833765218	7	1
Min_GRM	PLS_CDmean	80.47767	YLD	4	5	0.31078843524648	7	1
Min_GRM	PLS_CDmean	80.47767	YLD	5	5	0.32397839934575	7	1
Min_GRM	PLS_CDmean	80.47767	YLD	6	5	0.329088926439681	7	1
Min_GRM	PLS_CDmean	80.47767	YLD	7	5	0.317983304511192	7	1
Min_GRM	PLS_CDmean	80.47767	YLD	8	5	0.325571909123209	7	1
Min_GRM	PLS_CDmean	80.47767	YLD	9	5	0.307135925146132	7	1
Min_GRM	PLS_CDmean	80.47767	YLD	10	5	0.317790145613114	7	1
Min_GRM	PLS_CDmean	80.47767	OIL	1	5	0.40715046290903	7	1
Min_GRM	PLS_CDmean	80.47767	OIL	2	5	0.408554859834578	7	1
Min_GRM	PLS_CDmean	80.47767	OIL	3	5	0.408711288414788	7	1
Min_GRM	PLS_CDmean	80.47767	OIL	4	5	0.408078026687455	7	1
Min_GRM	PLS_CDmean	80.47767	OIL	5	5	0.433627982046912	7	1
Min_GRM	PLS_CDmean	80.47767	OIL	6	5	0.39437666697996	7	1
Min_GRM	PLS_CDmean	80.47767	OIL	7	5	0.408389676084199	7	1
Min_GRM	PLS_CDmean	80.47767	OIL	8	5	0.412723186172161	7	1
Min_GRM	PLS_CDmean	80.47767	OIL	9	5	0.409048436453966	7	1
Min_GRM	PLS_CDmean	80.47767	OIL	10	5	0.412392519710257	7	1
Min_GRM	PLS_CDmean	80.47767	GM	1	6	0.406456593214331	7	1
Min_GRM	PLS_CDmean	80.47767	GM	2	6	0.435025152846045	7	1
Min_GRM	PLS_CDmean	80.47767	GM	3	6	0.431034824311064	7	1
Min_GRM	PLS_CDmean	80.47767	GM	4	6	0.426576232949265	7	1
Min_GRM	PLS_CDmean	80.47767	GM	5	6	0.415314884748567	7	1
Min_GRM	PLS_CDmean	80.47767	GM	6	6	0.430467703137879	7	1
Min_GRM	PLS_CDmean	80.47767	GM	7	6	0.437674225246964	7	1
Min_GRM	PLS_CDmean	80.47767	GM	8	6	0.440612702103474	7	1
Min_GRM	PLS_CDmean	80.47767	GM	9	6	0.414097675970761	7	1
Min_GRM	PLS_CDmean	80.47767	GM	10	6	0.42437201132461	7	1
Min_GRM	PLS_CDmean	80.47767	YLD	1	6	0.311845266063424	7	1
Min_GRM	PLS_CDmean	80.47767	YLD	2	6	0.331046920375896	7	1
Min_GRM	PLS_CDmean	80.47767	YLD	3	6	0.31350809968843	7	1
Min_GRM	PLS_CDmean	80.47767	YLD	4	6	0.307632339521577	7	1
Min_GRM	PLS_CDmean	80.47767	YLD	5	6	0.316851274309308	7	1
Min_GRM	PLS_CDmean	80.47767	YLD	6	6	0.322514716302548	7	1
Min_GRM	PLS_CDmean	80.47767	YLD	7	6	0.305331875779897	7	1
Min_GRM	PLS_CDmean	80.47767	YLD	8	6	0.317519454656177	7	1
Min_GRM	PLS_CDmean	80.47767	YLD	9	6	0.313798696849059	7	1
Min_GRM	PLS_CDmean	80.47767	YLD	10	6	0.322514543247439	7	1
Min_GRM	PLS_CDmean	80.47767	OIL	1	6	0.40438572337635	7	1
Min_GRM	PLS_CDmean	80.47767	OIL	2	6	0.406179402629768	7	1
Min_GRM	PLS_CDmean	80.47767	OIL	3	6	0.417328285261253	7	1
Min_GRM	PLS_CDmean	80.47767	OIL	4	6	0.407000749265829	7	1
Min_GRM	PLS_CDmean	80.47767	OIL	5	6	0.428465967696668	7	1
Min_GRM	PLS_CDmean	80.47767	OIL	6	6	0.410321821583364	7	1
Min_GRM	PLS_CDmean	80.47767	OIL	7	6	0.408179821771163	7	1
Min_GRM	PLS_CDmean	80.47767	OIL	8	6	0.418135775895178	7	1
Min_GRM	PLS_CDmean	80.47767	OIL	9	6	0.413776256047996	7	1
Min_GRM	PLS_CDmean	80.47767	OIL	10	6	0.418943665715158	7	1
Min_GRM	PLS_CDmean	80.47767	GM	1	7	0.402334415670959	7	1
Min_GRM	PLS_CDmean	80.47767	GM	2	7	0.417503937396073	7	1
Min_GRM	PLS_CDmean	80.47767	GM	3	7	0.436535396549926	7	1
Min_GRM	PLS_CDmean	80.47767	GM	4	7	0.412777629510668	7	1
Min_GRM	PLS_CDmean	80.47767	GM	5	7	0.409517138439193	7	1
Min_GRM	PLS_CDmean	80.47767	GM	6	7	0.42556237792641	7	1
Min_GRM	PLS_CDmean	80.47767	GM	7	7	0.437504875121515	7	1
Min_GRM	PLS_CDmean	80.47767	GM	8	7	0.441852351816652	7	1
Min_GRM	PLS_CDmean	80.47767	GM	9	7	0.424458407399572	7	1
Min_GRM	PLS_CDmean	80.47767	GM	10	7	0.431180702132175	7	1
Min_GRM	PLS_CDmean	80.47767	YLD	1	7	0.315393011589229	7	1
Min_GRM	PLS_CDmean	80.47767	YLD	2	7	0.341521422454897	7	1
Min_GRM	PLS_CDmean	80.47767	YLD	3	7	0.313673063443329	7	1
Min_GRM	PLS_CDmean	80.47767	YLD	4	7	0.309814414627462	7	1
Min_GRM	PLS_CDmean	80.47767	YLD	5	7	0.317376906464905	7	1
Min_GRM	PLS_CDmean	80.47767	YLD	6	7	0.313205741109166	7	1
Min_GRM	PLS_CDmean	80.47767	YLD	7	7	0.316332635367026	7	1
Min_GRM	PLS_CDmean	80.47767	YLD	8	7	0.320848921037817	7	1
Min_GRM	PLS_CDmean	80.47767	YLD	9	7	0.310965846755134	7	1
Min_GRM	PLS_CDmean	80.47767	YLD	10	7	0.319165163952729	7	1
Min_GRM	PLS_CDmean	80.47767	OIL	1	7	0.392649922179033	7	1
Min_GRM	PLS_CDmean	80.47767	OIL	2	7	0.407325770133162	7	1
Min_GRM	PLS_CDmean	80.47767	OIL	3	7	0.410235513205396	7	1
Min_GRM	PLS_CDmean	80.47767	OIL	4	7	0.402470466731924	7	1
Min_GRM	PLS_CDmean	80.47767	OIL	5	7	0.429572832966956	7	1
Min_GRM	PLS_CDmean	80.47767	OIL	6	7	0.392920053323694	7	1
Min_GRM	PLS_CDmean	80.47767	OIL	7	7	0.402737714885931	7	1
Min_GRM	PLS_CDmean	80.47767	OIL	8	7	0.411032408182622	7	1
Min_GRM	PLS_CDmean	80.47767	OIL	9	7	0.411652019634435	7	1
Min_GRM	PLS_CDmean	80.47767	OIL	10	7	0.41029332901321	7	1
Min_GRM	PLS_CDmean	80.47767	GM	1	8	0.391288060822064	7	1
Min_GRM	PLS_CDmean	80.47767	GM	2	8	0.420139810268972	7	1
Min_GRM	PLS_CDmean	80.47767	GM	3	8	0.422302331957346	7	1
Min_GRM	PLS_CDmean	80.47767	GM	4	8	0.431922963480618	7	1
Min_GRM	PLS_CDmean	80.47767	GM	5	8	0.411430652131895	7	1
Min_GRM	PLS_CDmean	80.47767	GM	6	8	0.432605164994963	7	1
Min_GRM	PLS_CDmean	80.47767	GM	7	8	0.437081188241692	7	1
Min_GRM	PLS_CDmean	80.47767	GM	8	8	0.443658960141061	7	1
Min_GRM	PLS_CDmean	80.47767	GM	9	8	0.440516232936323	7	1
Min_GRM	PLS_CDmean	80.47767	GM	10	8	0.416601928057737	7	1
Min_GRM	PLS_CDmean	80.47767	YLD	1	8	0.309868157986529	7	1
Min_GRM	PLS_CDmean	80.47767	YLD	2	8	0.339050361057482	7	1
Min_GRM	PLS_CDmean	80.47767	YLD	3	8	0.303395507909327	7	1
Min_GRM	PLS_CDmean	80.47767	YLD	4	8	0.305034106552452	7	1
Min_GRM	PLS_CDmean	80.47767	YLD	5	8	0.322580715591171	7	1
Min_GRM	PLS_CDmean	80.47767	YLD	6	8	0.32104788060336	7	1
Min_GRM	PLS_CDmean	80.47767	YLD	7	8	0.31246012630287	7	1
Min_GRM	PLS_CDmean	80.47767	YLD	8	8	0.328335992998783	7	1
Min_GRM	PLS_CDmean	80.47767	YLD	9	8	0.307250615083974	7	1
Min_GRM	PLS_CDmean	80.47767	YLD	10	8	0.318880072473946	7	1
Min_GRM	PLS_CDmean	80.47767	OIL	1	8	0.402087078786322	7	1
Min_GRM	PLS_CDmean	80.47767	OIL	2	8	0.414939696912741	7	1
Min_GRM	PLS_CDmean	80.47767	OIL	3	8	0.411403357599311	7	1
Min_GRM	PLS_CDmean	80.47767	OIL	4	8	0.409351584886346	7	1
Min_GRM	PLS_CDmean	80.47767	OIL	5	8	0.425394489207145	7	1
Min_GRM	PLS_CDmean	80.47767	OIL	6	8	0.397910153614435	7	1
Min_GRM	PLS_CDmean	80.47767	OIL	7	8	0.408062836645867	7	1
Min_GRM	PLS_CDmean	80.47767	OIL	8	8	0.413301281302087	7	1
Min_GRM	PLS_CDmean	80.47767	OIL	9	8	0.407933926478744	7	1
Min_GRM	PLS_CDmean	80.47767	OIL	10	8	0.401463755494298	7	1
Min_GRM	PLS_CDmean	80.47767	GM	1	9	0.402048552725359	7	1
Min_GRM	PLS_CDmean	80.47767	GM	2	9	0.432399526179624	7	1
Min_GRM	PLS_CDmean	80.47767	GM	3	9	0.427884442453355	7	1
Min_GRM	PLS_CDmean	80.47767	GM	4	9	0.422689264293432	7	1
Min_GRM	PLS_CDmean	80.47767	GM	5	9	0.399829826486844	7	1
Min_GRM	PLS_CDmean	80.47767	GM	6	9	0.441764467004244	7	1
Min_GRM	PLS_CDmean	80.47767	GM	7	9	0.437756667610594	7	1
Min_GRM	PLS_CDmean	80.47767	GM	8	9	0.433072422522452	7	1
Min_GRM	PLS_CDmean	80.47767	GM	9	9	0.428337500995479	7	1
Min_GRM	PLS_CDmean	80.47767	GM	10	9	0.419685853213221	7	1
Min_GRM	PLS_CDmean	80.47767	YLD	1	9	0.315785634260283	7	1
Min_GRM	PLS_CDmean	80.47767	YLD	2	9	0.335497267897295	7	1
Min_GRM	PLS_CDmean	80.47767	YLD	3	9	0.313045079907071	7	1
Min_GRM	PLS_CDmean	80.47767	YLD	4	9	0.302624410870112	7	1
Min_GRM	PLS_CDmean	80.47767	YLD	5	9	0.322658663341177	7	1
Min_GRM	PLS_CDmean	80.47767	YLD	6	9	0.327100797739883	7	1
Min_GRM	PLS_CDmean	80.47767	YLD	7	9	0.318029582768509	7	1
Min_GRM	PLS_CDmean	80.47767	YLD	8	9	0.320033185717709	7	1
Min_GRM	PLS_CDmean	80.47767	YLD	9	9	0.311394445117249	7	1
Min_GRM	PLS_CDmean	80.47767	YLD	10	9	0.316882341713472	7	1
Min_GRM	PLS_CDmean	80.47767	OIL	1	9	0.398373160285513	7	1
Min_GRM	PLS_CDmean	80.47767	OIL	2	9	0.402905223723794	7	1
Min_GRM	PLS_CDmean	80.47767	OIL	3	9	0.415353061794524	7	1
Min_GRM	PLS_CDmean	80.47767	OIL	4	9	0.407051909590757	7	1
Min_GRM	PLS_CDmean	80.47767	OIL	5	9	0.427562549834187	7	1
Min_GRM	PLS_CDmean	80.47767	OIL	6	9	0.391768426795093	7	1
Min_GRM	PLS_CDmean	80.47767	OIL	7	9	0.405635885563013	7	1
Min_GRM	PLS_CDmean	80.47767	OIL	8	9	0.412814695884019	7	1
Min_GRM	PLS_CDmean	80.47767	OIL	9	9	0.412891034200042	7	1
Min_GRM	PLS_CDmean	80.47767	OIL	10	9	0.406297416238439	7	1
Min_GRM	PLS_CDmean	80.47767	GM	1	10	0.402461637335782	7	1
Min_GRM	PLS_CDmean	80.47767	GM	2	10	0.425700726232563	7	1
Min_GRM	PLS_CDmean	80.47767	GM	3	10	0.425552912525552	7	1
Min_GRM	PLS_CDmean	80.47767	GM	4	10	0.426851654701554	7	1
Min_GRM	PLS_CDmean	80.47767	GM	5	10	0.413753897841606	7	1
Min_GRM	PLS_CDmean	80.47767	GM	6	10	0.428668529999932	7	1
Min_GRM	PLS_CDmean	80.47767	GM	7	10	0.43462843111436	7	1
Min_GRM	PLS_CDmean	80.47767	GM	8	10	0.436562333606048	7	1
Min_GRM	PLS_CDmean	80.47767	GM	9	10	0.440263383355044	7	1
Min_GRM	PLS_CDmean	80.47767	GM	10	10	0.4094608257326	7	1
Min_GRM	PLS_CDmean	80.47767	YLD	1	10	0.310467295441126	7	1
Min_GRM	PLS_CDmean	80.47767	YLD	2	10	0.335604153464128	7	1
Min_GRM	PLS_CDmean	80.47767	YLD	3	10	0.313444372978663	7	1
Min_GRM	PLS_CDmean	80.47767	YLD	4	10	0.301926041693984	7	1
Min_GRM	PLS_CDmean	80.47767	YLD	5	10	0.321191586484207	7	1
Min_GRM	PLS_CDmean	80.47767	YLD	6	10	0.333544419062704	7	1
Min_GRM	PLS_CDmean	80.47767	YLD	7	10	0.312498607989731	7	1
Min_GRM	PLS_CDmean	80.47767	YLD	8	10	0.324401465738855	7	1
Min_GRM	PLS_CDmean	80.47767	YLD	9	10	0.307555372810011	7	1
Min_GRM	PLS_CDmean	80.47767	YLD	10	10	0.323480554370669	7	1
Min_GRM	PLS_CDmean	80.47767	OIL	1	10	0.417217931454228	7	1
Min_GRM	PLS_CDmean	80.47767	OIL	2	10	0.406207089348845	7	1
Min_GRM	PLS_CDmean	80.47767	OIL	3	10	0.414120552144958	7	1
Min_GRM	PLS_CDmean	80.47767	OIL	4	10	0.40861624205704	7	1
Min_GRM	PLS_CDmean	80.47767	OIL	5	10	0.426075853085713	7	1
Min_GRM	PLS_CDmean	80.47767	OIL	6	10	0.400797837670801	7	1
Min_GRM	PLS_CDmean	80.47767	OIL	7	10	0.41146649996942	7	1
Min_GRM	PLS_CDmean	80.47767	OIL	8	10	0.408454828854213	7	1
Min_GRM	PLS_CDmean	80.47767	OIL	9	10	0.415130367868198	7	1
Min_GRM	PLS_CDmean	80.47767	OIL	10	10	0.407261043843796	7	1
Entire_CS	Entire_CS	100	YLD	1	1	0.356192032042764	7	2
Entire_CS	Entire_CS	100	GM	1	1	0.469395339024096	7	2
Entire_CS	Entire_CS	100	OIL	1	1	0.419944260675264	7	2
Entire_CS	Entire_CS	100	YLD	1	2	0.359414641869291	7	2
Entire_CS	Entire_CS	100	GM	1	2	0.464598345993972	7	2
Entire_CS	Entire_CS	100	OIL	1	2	0.430499353097756	7	2
Entire_CS	Entire_CS	100	YLD	1	3	0.356786040052262	7	2
Entire_CS	Entire_CS	100	GM	1	3	0.481914286873069	7	2
Entire_CS	Entire_CS	100	OIL	1	3	0.425090981584841	7	2
Entire_CS	Entire_CS	100	YLD	1	4	0.357285198012229	7	2
Entire_CS	Entire_CS	100	GM	1	4	0.462501627680625	7	2
Entire_CS	Entire_CS	100	OIL	1	4	0.430119778514199	7	2
Entire_CS	Entire_CS	100	YLD	1	5	0.361057038542127	7	2
Entire_CS	Entire_CS	100	GM	1	5	0.473586239740946	7	2
Entire_CS	Entire_CS	100	OIL	1	5	0.431334816742929	7	2
Entire_CS	Entire_CS	100	YLD	1	6	0.361684983642262	7	2
Entire_CS	Entire_CS	100	GM	1	6	0.46193863350145	7	2
Entire_CS	Entire_CS	100	OIL	1	6	0.422504765277329	7	2
Entire_CS	Entire_CS	100	YLD	1	7	0.357194209490694	7	2
Entire_CS	Entire_CS	100	GM	1	7	0.464716246091375	7	2
Entire_CS	Entire_CS	100	OIL	1	7	0.430126672939903	7	2
Entire_CS	Entire_CS	100	YLD	1	8	0.350708457514425	7	2
Entire_CS	Entire_CS	100	GM	1	8	0.467431068686608	7	2
Entire_CS	Entire_CS	100	OIL	1	8	0.423454234457503	7	2
Entire_CS	Entire_CS	100	YLD	1	9	0.35258301826916	7	2
Entire_CS	Entire_CS	100	GM	1	9	0.466529402712218	7	2
Entire_CS	Entire_CS	100	OIL	1	9	0.430900836358482	7	2
Entire_CS	Entire_CS	100	YLD	1	10	0.354851612365077	7	2
Entire_CS	Entire_CS	100	GM	1	10	0.460227293062615	7	2
Entire_CS	Entire_CS	100	OIL	1	10	0.431390552634706	7	2
Tails_GEGVs_opt	Tails_GEGVs_opt	45.70114	GM	1	1	0.465480973577025	7	2
Tails_GEGVs_sym	Tails_GEGVs_sym	45.70114	GM	1	1	0.426804952553268	7	2
Tails_GEGVs_sd	Tails_GEGVs_sd	55.21891	GM	1	1	0.459850593784297	7	2
Tails_GEGVs_sd1	Tails_GEGVs_sd1	57.40799	GM	1	1	0.441044714243916	7	2
Tails_GEGVs_nuc	Tails_GEGVs_nuc	90.22843	GM	1	1	0.465455358348644	7	2
OpTails	OpTails	60.05711	GM	1	1	0.43330370865772	7	2
OpTails_untarg	OpTails_untarg	77.60152	GM	1	1	0.436505443210462	7	2
OpTails_targ	OpTails_targ	70.08249	GM	1	1	0.450782425553031	7	2
Tails_GEGVs_opt	Tails_GEGVs_opt	42.51269	YLD	1	1	0.215039033601941	7	2
Tails_GEGVs_sym	Tails_GEGVs_sym	42.51269	YLD	1	1	0.334963684558114	7	2
Tails_GEGVs_sd	Tails_GEGVs_sd	58.0901	YLD	1	1	0.345106558291315	7	2
Tails_GEGVs_sd1	Tails_GEGVs_sd1	59.77157	YLD	1	1	0.362369051952084	7	2
Tails_GEGVs_nuc	Tails_GEGVs_nuc	77.6967	YLD	1	1	0.344316497223509	7	2
OpTails	OpTails	55.04442	YLD	1	1	0.340617490612963	7	2
OpTails_untarg	OpTails_untarg	52.53807	YLD	1	1	0.347141787836983	7	2
OpTails_targ	OpTails_targ	52.53807	YLD	1	1	0.355858629781336	7	2
Tails_GEGVs_opt	Tails_GEGVs_opt	38.7849	OIL	1	1	0.283784162622832	7	2
Tails_GEGVs_sym	Tails_GEGVs_sym	38.7849	OIL	1	1	0.383524024643334	7	2
Tails_GEGVs_sd	Tails_GEGVs_sd	60.69162	OIL	1	1	0.420341486462848	7	2
Tails_GEGVs_sd1	Tails_GEGVs_sd1	61.99239	OIL	1	1	0.404020391484669	7	2
Tails_GEGVs_nuc	Tails_GEGVs_nuc	85.21574	OIL	1	1	0.430569110799037	7	2
OpTails	OpTails	57.55076	OIL	1	1	0.41368428488398	7	2
OpTails_untarg	OpTails_untarg	45.01904	OIL	1	1	0.367460525937935	7	2
OpTails_targ	OpTails_targ	42.51269	OIL	1	1	0.36447254933235	7	2
Tails_GEGVs_opt	Tails_GEGVs_opt	45.70114	GM	1	2	0.454776179873006	7	2
Tails_GEGVs_sym	Tails_GEGVs_sym	45.70114	GM	1	2	0.427579961145926	7	2
Tails_GEGVs_sd	Tails_GEGVs_sd	55.21891	GM	1	2	0.475225862947318	7	2
Tails_GEGVs_sd1	Tails_GEGVs_sd1	57.40799	GM	1	2	0.441349766642762	7	2
Tails_GEGVs_nuc	Tails_GEGVs_nuc	90.22843	GM	1	2	0.465992587560741	7	2
OpTails	OpTails	60.05711	GM	1	2	0.441968902352957	7	2
OpTails_untarg	OpTails_untarg	77.60152	GM	1	2	0.45556083773684	7	2
OpTails_targ	OpTails_targ	70.08249	GM	1	2	0.449957111141264	7	2
Tails_GEGVs_opt	Tails_GEGVs_opt	42.51269	YLD	1	2	0.221447367919843	7	2
Tails_GEGVs_sym	Tails_GEGVs_sym	42.51269	YLD	1	2	0.340437726410634	7	2
Tails_GEGVs_sd	Tails_GEGVs_sd	58.0901	YLD	1	2	0.343436151492834	7	2
Tails_GEGVs_sd1	Tails_GEGVs_sd1	59.77157	YLD	1	2	0.359099650090599	7	2
Tails_GEGVs_nuc	Tails_GEGVs_nuc	77.6967	YLD	1	2	0.349055219471548	7	2
OpTails	OpTails	55.04442	YLD	1	2	0.343487396141602	7	2
OpTails_untarg	OpTails_untarg	52.53807	YLD	1	2	0.352919680998446	7	2
OpTails_targ	OpTails_targ	52.53807	YLD	1	2	0.356753853527545	7	2
Tails_GEGVs_opt	Tails_GEGVs_opt	38.7849	OIL	1	2	0.273313395045191	7	2
Tails_GEGVs_sym	Tails_GEGVs_sym	38.7849	OIL	1	2	0.382825540469236	7	2
Tails_GEGVs_sd	Tails_GEGVs_sd	60.69162	OIL	1	2	0.418386460619036	7	2
Tails_GEGVs_sd1	Tails_GEGVs_sd1	61.99239	OIL	1	2	0.411180024497511	7	2
Tails_GEGVs_nuc	Tails_GEGVs_nuc	85.21574	OIL	1	2	0.435030108177556	7	2
OpTails	OpTails	57.55076	OIL	1	2	0.411911059515195	7	2
OpTails_untarg	OpTails_untarg	45.01904	OIL	1	2	0.373391344553206	7	2
OpTails_targ	OpTails_targ	42.51269	OIL	1	2	0.370506327789926	7	2
Tails_GEGVs_opt	Tails_GEGVs_opt	45.70114	GM	1	3	0.429829622920668	7	2
[truncated: 19,121 more rows]
